# Supplementary material for: Contrasting nutrient retention in alpine soils: the role of soil microbiome in phosphorus and nitrogen mobility in scree and meadow environments
Source: FEMS Microbiol Ecol. 2026 Feb 3;102(2):fiag008. doi: 10.1093/femsec/fiag008 (PMC12883989; doi:10.1093/femsec/fiag008)
Supplement: fiag008_Supplemental_File [file fiag008_supplemental_file.xlsx]

## Sheet: S1_soil_chemistry
Table S1. Soil physico-chemical properties, carbon and nitrogen isotopic composition, and C, N, and P availability across all catchments and soil types (mean ± SD, n = 4). Includes applied data transformations, intraclass correlation coefficient (ICC) for the catchment random effect, and p-values for the soil type fixed effect
Catchment		LA		PU		VH		VW		Data transformation	ICC (catchment)	Soil type effect p-value
Soil type		meadow	scree	meadow	scree	meadow	scree	meadow	scree
pH		4.87 ± 0.1	4.81 ± 0.08	5.01 ± 0.08	4.75 ± 0.05	4.91 ± 0.16	4.87 ± 0.16	5.00 ± 0.18	4.84 ± 0.03	-	< 0.01	0.010
Dry weight, DW (105 °C)	g g-1	0.60 ± 0.13	0.87 ± 0.03	0.64 ± 0.05	0.85 ± 0.05	0.69 ± 0.04	0.81 ± 0.06	0.80 ± 0.11	0.84 ± 0.04	-	0.057	< 0.001
d15N	‰	4.55 ± 1.09	4.31 ± 0.7	3.92 ± 0.55	3.12 ± 0.25	2.42 ± 0.73	4.23 ± 0.82	3.47 ± 1.15	4.39 ± 1.11	-	0.083	ns
d13C	‰	-25.93 ± 0.23	-24.17 ± 0.57	-25.94 ± 0.12	-23.93 ± 0.25	-26.06 ± 0.49	-23.75 ± 0.14	-25.91 ± 0.32	-24.29 ± 0.57	- minimum+1	0.018	< 0.001
Ctot	mg g-1	123 ± 78	34.7 ± 20.3	84.2 ± 29.7	31.3 ± 8.9	57.2 ± 33.9	34.1 ± 3.8	43.1 ± 22.5	22.8 ± 2.7	log	0.110	0.002
Ntot	mg g-1	8.71 ± 5.37	2.64 ± 1.29	5.71 ± 1.93	2.5 ± 0.5	4.42 ± 2.47	2.55 ± 0.22	3.29 ± 1.8	1.71 ± 0.16	log	0.151	0.001
Ptot	mg g-1	1.06 ± 0.48	0.52 ± 0.09	0.68 ± 0.17	0.44 ± 0.11	0.78 ± 0.11	0.74 ± 0.2	0.58 ± 0.21	0.51 ± 0.13	log	0.196	0.018
DOC	mg g-1	59.9 ± 16.9	16.7 ± 3.6	52.5 ± 7.8	21.8 ± 3.8	44.7 ± 7.0	17.6 ± 1.6	25.3 ± 11.3	15.3 ± 1.2	log	0.421	< 0.001
DN	mg g-1	5.62 ± 2.49	2.26 ± 0.44	5.27 ± 1.41	3.58 ± 0.27	4.51 ± 1.08	2.23 ± 0.24	2.44 ± 1.7	1.4 ± 0.28	log	0.564	< 0.001
C/N in soil water extracts	mol mol-1	13.3 ± 2.2	10.6 ± 2.4	12.6 ± 1.4	7.2 ± 0.9	12.0 ± 1.9	9.9 ± 1.1	13.8 ± 3.1	13.2 ± 4.2	-	0.195	0.013
SRP	ng g-1	129 ± 49	300 ± 10	66.3 ± 9.4	247 ± 71	121 ± 75	203 ± 72	108 ± 93	295 ± 21	-	0.066	< 0.001
Norg	ng g-1	4634 ± 2207	1007 ± 531.9	4512 ± 1382	1928 ± 502.2	3361 ± 795.8	957.8 ± 210.6	1635 ± 1672	194.3 ± 197.4	sqrt	0.566	< 0.001
NO3-N	ng g-1	540 ± 194	967 ± 237	365 ± 74	1355 ± 255	670 ± 508	977 ± 233	456 ± 132	909 ± 66	-	0.034	< 0.001
NH4-N	ng g-1	443 ± 96	284 ± 23	393 ± 54	302 ± 25	477 ± 187	300 ± 27	349 ± 47	305 ± 20	log	0.115	< 0.001
Proportion Nmin in DN	%	18 ± 3	57 ± 19	15 ± 4	47 ± 10	25 ± 11	57 ± 8	44 ± 27	88 ± 13	-	0.544	< 0.001
Olsen P	mg g-1	5.2 ± 1.3	29 ± 13	3.1 ± 0.1	42.2 ± 15.5	2.3 ± 1.6	48 ± 7	5.5 ± 3.0	55 ± 16	log	0.020	< 0.001
Occupancy of available sorption sites for P	P return (retention capacity utilization)	0.56 ± 0.06	0.97 ± 0.01	0.62 ± 0.06	0.66 ± 0.01	0.63 ± 0.02	0.73 ± 0.27	0.59 ± 0.06	0.72 ± 0.07	log	0.069	0.005

## Sheet: S2_microbial_biomass_genes
Table S2. Soil microbial biomass C, N, and P and their ratios; soil DNA content; bacterial and fungal marker gene abundance and their ratio; and nitrogen transformation-related gene abundance across all catchments and soil types (mean ± SD, n = 4). Includes applied data transformations, intraclass correlation coefficient (ICC) for the catchment random effect, and p-values for the soil type fixed …
Catchment		LA		PU		VH		VW		Data transformation	ICC (catchment)	Soil type effect p-value
Soil type		meadow	scree	meadow	scree	meadow	scree	meadow	scree
MBC	mg g-1	3536 ± 2147	148 ± 78	2178 ± 362	197 ± 81	2105 ± 671	187 ± 37	10546 ± 602	161 ± 11	log	0.078	< 0.001
MBN	mg g-1	479 ± 278	33.8 ± 17.6	334 ± 43	45.1 ± 15.7	326 ± 72	39.4 ± 13.6	166 ± 104	29.9 ± 3.3	log	0.163	< 0.001
MBP	mg g-1	330 ± 218	12.2 ± 5.4	142 ± 20	13.3 ± 6.2	131 ± 86	31.4 ± 13.4	65.4 ± 30.7	9.4 ± 6.0	log	0.258	< 0.001
C/N MB	mol mol-1	8.5 ± 0.31	5.15 ± 0.8	7.6 ± 0.7	4.9 ± 0.6	7.5 ± 1.4	6.0 ± 1.4	7.9 ± 1.3	6.3 ± 0.3	-	0.043	< 0.001
C/P MB	mol mol-1	28.0 ± 2.9	31.8 ± 8.0	39.6 ± 2.9	47.9 ± 30.4	48.5 ± 19.2	17.0 ± 5.5	40.1 ± 4.8	56.2 ± 29.8	-	0.049	ns
N/P MB	mol mol-1	3.3 ± 0.4	6.2 ± 1.0	5.5 ± 0.3	11.4 ± 7.7	7.0 ± 4.0	3.1 ± 0.3	5.3 ± 1.3	11.0 ± 2.8	log	0.111	ns
DNA	µg g-1	11.9 ± 2.4	3.7 ± 0.9	9.2 ± 1.1	5.1 ± 1.1	7.9 ± 1.5	4.1 ± 0.2	9.6 ± 1.0	4.1 ± 0.6	log	0.022	< 0.001
Bacteria (16S rRNA)	gene copies ng-1 DNA	7314 ± 999	7065 ± 4708	16321 ± 25643	3658 ± 1177	5699 ± 2557	2021 ± 21021	6996 ± 3942	3623 ± 743	log	0.121	ns
	105 gene copies g-1	877 ± 240	269 ± 224	1350 ± 2080	193 ± 93.2	470 ± 276	83 ± 85	694 ± 449	152 ± 53.4	log	0.170	0.032
Fungi (18S rRNA)	gene copies ng-1 DNA	82 ± 22	22 ± 7.6	119 ± 41	34 ± 23	98 ± 35	13 ± 8	136 ± 116	17 ± 6	log	0.149	< 0.001
	105 gene copies g-1	9.67 ± 2.53	0.84 ± 0.45	11.2 ± 5.21	1.80 ± 1.34	7.82 ± 3.28	0.54 ± 0.38	13.9 ± 12.0	0.69 ± 0.18	log	< 0.01	< 0.001
B/F	copy/copy	91.7 ± 21.3	304 ± 138	158 ± 251	131 ± 71	57 ± 16	2042 ± 2148	268 ± 395	237 ± 104	log	0.061	0.005
AmoA-A	gene copies ng-1 DNA	563 ± 50.2	3723 ± 1148	149 ± 48	3706 ± 1108	217 ± 166	2875 ± 1299	757 ± 426	2935 ± 1521	log	0.172	< 0.001
	105 gene copies g-1	66.8 ± 14.2	131 ± 13.6	14.0 ± 6.16	180 ± 14.6	15.7 ± 11.8	119 ± 54.9	69.9 ± 31.0	115 ± 50.3	-	0.046	< 0.001
AmoA-B	gene copies ng-1 DNA	12.9 ± 6.14	12.9 ± 11.2	5.08 ± 2.03	14.1 ± 1.47	6.17 ± 4.75	188 ± 314	6.06 ± 2.09	16.1 ± 2.3	log	0.078	0.035
	105 gene copies g-1	1.47 ± 0.66	0.52 ± 0.47	0.48 ± 0.24	0.70 ± 0.09	0.53 ± 0.50	0.26 ± 0.08	0.57 ± 0.13	0.66 ± 0.10	log	0.087	ns
nifH	gene copies ng-1 DNA	18.9 ± 2.57	18.6 ± 3.19	17.0 ± 3.44	34.2 ± 19.6	17.71 ± 3.58	18.9 ± 11.1	18.5 ± 9.5	10.3 ± 7.1	log	0.129	ns
	105 gene copies g-1	2.24 ± 0.54	0.71 ± 0.27	1.59 ± 0.52	1.60 ± 0.53	1.38 ± 0.26	0.79 ± 0.51	1.72 ± 0.68	0.41 ± 0.25	-	0.068	0.001
nirK	gene copies ng-1 DNA	151 ± 80.7	80.8 ± 32.3	66.8 ± 36.2	69.5 ± 10.2	75.5 ± 28.6	86.7 ± 32.5	161 ± 126	48.4 ± 28.2	log	<0.01	ns
	105 gene copies g-1	16.9 ± 6.03	2.82 ± 0.73	6.37 ± 4.23	3.44 ± 0.28	5.93 ± 2.25	3.53 ± 1.18	14.6 ± 9.85	1.98 ± 1.06	log	0.048	< 0.001
nirS	gene copies ng-1 DNA	291 ± 128	603 ± 129	203 ± 106	550 ± 131	148 ± 105	531 ± 102	668 ± 352	417 ± 111	-	0.013	0.033
	105 gene copies g-1	32.6 ± 10.0	21.6 ± 1.8	19.4 ± 12.3	27.7 ± 8.6	12.1 ± 8.5	21.8 ± 4.6	62.3 ± 30.4	17.5 ± 6.5	log	0.080	ns
list of abbreviations
MBC	microbial biomass carbon
MBN	microbial biomass nitrogen
MBP	microbial biomass phosphorus
C/N MB	molar C/N ratio in microbial biomass
C/P MB	molar C/P ratio in microbial biomass
N/P MB	molar N/Pratio in microbial biomass
DNA	soil DNA
Bacteria (16S rRNA)	number of bacterial marker gene copies
Fungi (18S rRNA)	number of fungal marker gene copies
B/F	bacteria to fungi ratio (based on gene copy numbers)
AmoA-A	number of of gene copies encoding subunit of the ammonia monooxygenase enzyme in Archea
AmoA-B	number of of gene copies encoding subunit of the ammonia monooxygenase enzyme in bacteria
nifH	number of of gene copies encoding iron protein of the nitrogenase enzyme - key in biological nitrogen fixation
nirK	number of of gene copies encoding nitrite reductase enzyme - key in denitrification
nirS	number of of gene copies encoding nitrite reductase enzyme - key in denitrification

## Sheet: S3_EEA
Table S3. Soil microbial activity — basal respiration, net ammonification and nitrification rates, and activities of extracellular hydrolytic and oxidative enzymes across all catchments and soil types (mean ± SD). Includes applied data transformations, intraclass correlation coefficient (ICC) for the catchment random effect, and p-values for the soil type fixed effect
Catchment		LA		PU		VH		VW		Data transformation	ICC (catchment)	Soil type effect p-value
Soil type		meadow	scree	meadow	scree	meadow	scree	meadow	scree
Basal respiration	mg C-CO2 g-1 day-1	21.6 ± 6.8	1.6 ± 0.7	15.3 ± 2.3	2.5 ± 0.3	15.7 ± 3.5	2.0 ± 1.3	9.3 ± 2.2	1.3 ± 0.2	log	0.252	< 0.001
Net ammonification	mg N-NH4 g-1 day-1	6.2 ± 9.5	9.4 ± 6.3	24 ± 28	9.6 ± 14	3.4 ± 9.0	13.3 ± 15.1	5.6 ± 9.6	-1.7 ± 6.9	(log( - minimum+1)	0.097	ns
Net nitrification	mg N-NO3 g-1 day-1	-8.5 ± 15.6	103 ± 25	61.4 ± 107	120 ± 90	312 ± 551	96 ± 90	35.8 ± 81.8	33.2 ± 20.9	(log( - minimum+1)	0.101	ns
Betaglucosidase	nmol g-1 h-1	1118 ± 336	135 ± 29	912 ± 69	265 ± 38	847 ± 116	145 ± 62	547 ± 414	131 ± 58	log	0.292	< 0.001
Cellobiosidase	nmol g-1 h-1	321 ± 166	27.3 ± 1.8	236 ± 58	61.2 ± 11.6	246 ± 29	27.1 ± 6.6	169 ± 142	24.6 ± 9.3	log	0.260	< 0.001
Phosphatase	nmol g-1 h-1	1559 ± 771	292 ± 56	1692 ± 144	603 ± 73	1127 ± 103	388 ± 69	781 ± 471	251 ± 45	log	0.541	< 0.001
Leucinaminopeptidase	nmol g-1 h-1	48.0 ± 13.1	24.6 ± 5.8	29.7 ± 7.9	32.3 ± 3.9	26.0 ± 6.8	30.7 ± 5.0	23.0 ± 27.7	24.7 ± 2.7	-	<0.01	ns
Chitinase	nmol g-1 h-1	180 ± 76	20.0 ± 2.7	244 ± 13	45.8 ± 9.2	147 ± 57	22.2 ± 3.7	97.6 ± 86.7	16.9 ± 1.8	log	0.557	< 0.001
Oxidative activity	nmol g-1 h-1	617 ± 77	667 ± 81	464 ± 116	684 ± 165	461 ± 158	764 ± 187	598 ± 185	765 ± 36	-	0.063	0.002
Total hydrolytic activity	nmol g-1 h-1	3227 ± 1310	499 ± 69	3114 ± 59	1007 ± 58	2392 ± 93	613 ± 138	1617 ± 1138	448 ± 106	log	0.478	< 0.001
Oxidase/C-hydrolase	mol mol-1	0.48 ± 0.24	4.22 ± 1.02	0.41 ± 0.10	2.18 ± 0.86	0.42 ± 0.11	5.19 ± 3.25	1.27 ± 0.86	5.52 ± 2.31	log	0.263	< 0.001
Portion C-mining	%	46 ± 4	33 ± 5	37 ± 4	32 ± 5	46 ± 5	27 ± 5	43 ± 5	34 ± 6	-	0.142	< 0.001
Portion N-mining	%	7 ± 2	9 ± 2	9 ± 1	8 ± 1	7 ± 2	9 ± 2	7 ± 2	10 ± 3	-	<0.01	ns
Portion P-mining	%	47 ± 5	58 ± 5	54 ± 4	60 ± 6	47 ± 4	64 ± 3	50 ± 6	56 ± 3	-	<0.01	< 0.001

## Sheet: S4_PSB
Table S4. Phosphorus solubilising bacteria (PSB): potential PSB ASVs; result of their differential abundance analysis (DESeq2); taxonomic assignment of the respective genotypes and their: isolation sources; significant demonstration of P solubilisation potential (SRP increase and/or pH decrease); best BLAST hits against core nucleotide database and 16S ribosomal RNA database;taxonomy according to…
Potential PSB ASV	Higher differential abundance (DESeq2 result):	Genotype	Isolation source			P solubilization potential		Best BLAST hit in core nucleotide database			Best BLAST hit in 16S ribosomal RNA (Bacteria and Archaea) database			Taxonomy according to SILVA 138.2
			meadow soil	scree soil	scree rock	SRP increase	pH decrease	Alignment description	% identity	Accession	Alignment description	% identity	Accession	Domain	Phylum	Class	Order	Family	Genus
ASV_101_Burkholderia_Caballeronia_Paraburkholderia	meadow	Caballeronia mineralivorans		+	+	+		Caballeronia mineralivorans strain PAMC 29233 16S ribosomal RNA gene, partial sequence	100.00%	MW507662.1	Caballeronia sordidicola strain S5-B 16S ribosomal RNA, partial sequence	98.92%	NR_104563.1	Bacteria	Pseudomonadota	Gammaproteobacteria	Burkholderiales	Burkholderiaceae	Burkholderia-Caballeronia-Paraburkholderia
		Caballeronia sp. 1	+	+	+	+		Caballeronia mineralivorans strain PAMC 29676 16S ribosomal RNA gene, partial sequence	99.93%	OR352515.1	Caballeronia udeis strain Hg2 16S ribosomal RNA, partial sequence	98.71%	NR_125500.1	Bacteria	Pseudomonadota	Gammaproteobacteria	Burkholderiales	Burkholderiaceae	Burkholderia-Caballeronia-Paraburkholderia
		Caballeronia sp. 2		+	+	+		Uncultured bacterium gene for 16S ribosomal RNA, partial sequence, clone: HK11	100.00%	LC093150.1	Caballeronia sordidicola strain S5-B 16S ribosomal RNA, partial sequence	98.20%	NR_104563.1	Bacteria	Pseudomonadota	Gammaproteobacteria	Burkholderiales	Burkholderiaceae	Burkholderia-Caballeronia-Paraburkholderia
		Caballeronia sp. 3			+	+		Burkholderia sp. strain 45 16S ribosomal RNA gene, partial sequence	100.00%	KY681969.1	Caballeronia sordidicola strain S5-B 16S ribosomal RNA, partial sequence	98.71%	NR_104563.1	Bacteria	Pseudomonadota	Gammaproteobacteria	Burkholderiales	Burkholderiaceae	Burkholderia-Caballeronia-Paraburkholderia
		Caballeronia sp. 4			+	+		Uncultured Burkholderiales bacterium gene for 16S ribosomal RNA, partial sequence, clone: Bac8fC_D09	100.00%	LC213278.1	Caballeronia sordidicola strain S5-B 16S ribosomal RNA, partial sequence	98.92%	NR_104563.1	Bacteria	Pseudomonadota	Gammaproteobacteria	Burkholderiales	Burkholderiaceae	Burkholderia-Caballeronia-Paraburkholderia
		Caballeronia sp. 5		+		+		Caballeronia sp. strain KP-2-2 16S ribosomal RNA gene, partial sequence	99.93%	MH018897.1	Caballeronia udeis strain Hg2 16S ribosomal RNA, partial sequence	98.92%	NR_125500.1	Bacteria	Pseudomonadota	Gammaproteobacteria	Burkholderiales	Burkholderiaceae	Burkholderia-Caballeronia-Paraburkholderia
		Burkholderia sp. 1				+	+	Burkholderia sp. HWR-114 16S ribosomal RNA gene, partial sequence	99.93%	JQ723724.1	Burkholderia rinojensis strain A396 16S ribosomal RNA, partial sequence	99.14%	NR_118637.1	Bacteria	Pseudomonadota	Gammaproteobacteria	Burkholderiales	Burkholderiaceae	Burkholderia-Caballeronia-Paraburkholderia
		Paraburkholderia sp. 1	+			+		Uncultured Burkholderiaceae bacterium clone Mo4 16S ribosomal RNA gene, partial sequence	99.78%	MW055785.1	Paraburkholderia strydomiana strain WK1.1f 16S ribosomal RNA, partial sequence	98.70%	NR_164971.1	Bacteria	Pseudomonadota	Gammaproteobacteria	Burkholderiales	Burkholderiaceae	Burkholderia-Caballeronia-Paraburkholderia
ASV_310_Collimonas	meadow	Collimonas pratensis Ter291	+			+	+	Collimonas pratensis strain Ter291 chromosome, complete genome	100.00%	CP013236.1	Collimonas pratensis strain CTO 91 16S ribosomal RNA, partial sequence	99.57%	NR_042823.1	Bacteria	Pseudomonadota	Gammaproteobacteria	Burkholderiales	Oxalobacteraceae	Collimonas
		Collimonas pratensis Ter91	+				+	Collimonas pratensis strain Ter91 chromosome, complete genome	100.00%	CP013234.1	Collimonas pratensis strain CTO 91 16S ribosomal RNA, partial sequence	99.93%	NR_042823.1	Bacteria	Pseudomonadota	Gammaproteobacteria	Burkholderiales	Oxalobacteraceae	Collimonas
		Collimonas sp. 1	+	+		+	+	Collimonas fungivorans partial 16S rRNA gene, strain CTE227	99.93%	AJ496445.1	Collimonas pratensis strain CTO 91 16S ribosomal RNA, partial sequence	99.86%	NR_042823.1	Bacteria	Pseudomonadota	Gammaproteobacteria	Burkholderiales	Oxalobacteraceae	Collimonas
		Collimonas sp. 2	+			+		Collimonas sp. strain 95 16S ribosomal RNA gene, partial sequence	99.78%	KY682043.1	Collimonas pratensis strain CTO 91 16S ribosomal RNA, partial sequence	99.35%	NR_042823.1	Bacteria	Pseudomonadota	Gammaproteobacteria	Burkholderiales	Oxalobacteraceae	Collimonas
		Collimonas sp. 3	+				+	Collimonas pratensis strain Ter291 chromosome, complete genome	99.57%	CP013236.1	Collimonas pratensis strain CTO 91 16S ribosomal RNA, partial sequence	99.14%	NR_042823.1	Bacteria	Pseudomonadota	Gammaproteobacteria	Burkholderiales	Oxalobacteraceae	Collimonas
ASV_412_Collimonas	n. s.	Collimonas rhizosphaerae	+			+	+	Collimonas rhizosphaerae strain H4R21 16S ribosomal RNA gene, partial sequence	100.00%	PP833028.1	Collimonas arenae strain NCCB 100031 16S ribosomal RNA, partial sequence	99.42%	NR_042824.1	Bacteria	Pseudomonadota	Gammaproteobacteria	Burkholderiales	Oxalobacteraceae	Collimonas
ASV_889_Pseudomonas	n. s.	Pseudomonas fluorescens		+	+	+	+	Pseudomonas fluorescens strain KOPRI 25610 16S ribosomal RNA gene, partial sequence	100.00%	HQ824878.1	Pseudomonas fluorescens strain CCM 2115 16S ribosomal RNA, partial sequence	99.86%	NR_115715.1	Bacteria	Pseudomonadota	Gammaproteobacteria	Pseudomonadales	Pseudomonadaceae	Pseudomonas
		Pseudomonas sp. 1			+	+	+	Pseudomonas sp. FP2338 chromosome, complete genome	100.00%	CP117436.1	Pseudomonas fluorescens strain CCM 2115 16S ribosomal RNA, partial sequence	99.85%	NR_115715.1	Bacteria	Pseudomonadota	Gammaproteobacteria	Pseudomonadales	Pseudomonadaceae	Pseudomonas
		Pseudomonas sp. 2			+	+		Pseudomonas sp. FP2309 chromosome, complete genome	100.00%	CP117439.1	Pseudomonas orientalis strain CFML 96-170 16S ribosomal RNA, partial sequence	99.85%	NR_024909.1	Bacteria	Pseudomonadota	Gammaproteobacteria	Pseudomonadales	Pseudomonadaceae	Pseudomonas
ASV_211_Pseudomonas	meadow	Pseudomonas sp. 3		+		+		Uncultured Pseudomonas sp. clone RHDTWG192 16S ribosomal RNA gene, partial sequence	99.71%	KM656369.1	Pseudomonas chlororaphis subsp. aureofaciens strain DSM 6698 16S ribosomal RNA, partial sequence	99.21%	NR_119340.1	Bacteria	Pseudomonadota	Gammaproteobacteria	Pseudomonadales	Pseudomonadaceae	Pseudomonas
		Pseudomonas sp. 4		+		+		Pseudomonas sp. strain BFS1HT3 16S ribosomal RNA gene, partial sequence	99.78%	OQ647286.1	Pseudomonas kielensis strain MBT-1 16S ribosomal RNA, complete sequence	99.35%	NR_181570.1	Bacteria	Pseudomonadota	Gammaproteobacteria	Pseudomonadales	Pseudomonadaceae	Pseudomonas
		Pseudomonas sp. 5	+			+		Pseudomonas sp. strain 99 16S ribosomal RNA gene, partial sequence	99.85%	KY681949.1	Pseudomonas fuscovaginae strain ICMP 5940 16S ribosomal RNA, partial sequence	98.62%	NR_116700.1	Bacteria	Pseudomonadota	Gammaproteobacteria	Pseudomonadales	Pseudomonadaceae	Pseudomonas
not assigned		Pseudomonas sp. 6	+			+		Pseudomonas rhodesiae strain HBT13 16S ribosomal RNA gene, partial sequence	99.85%	MG571697.1	Pseudomonas rhodesiae strain CIP 104664 16S ribosomal RNA, partial sequence	99.34%	NR_024911.1	Bacteria	Pseudomonadota	Gammaproteobacteria	Pseudomonadales	Pseudomonadaceae	Pseudomonas
ASV_2041_u_Yersiniaceae	n. s.	Rahnella variigena		+		+		Rahnella variigena strain SL1_1_EN1 16S ribosomal RNA gene, partial sequence	100.00%	OP102597.1	Rahnella contaminans strain Lac-M11 16S ribosomal RNA, partial sequence	99.06%	NR_181072.1	Bacteria	Pseudomonadota	Gammaproteobacteria	Enterobacterales	Yersiniaceae	Rahnella
		Serratia myotis	+			+		Serratia myotis strain YB16 16S ribosomal RNA gene, partial sequence	100.00%	PV363383.1	Serratia myotis strain 12 16S ribosomal RNA, partial sequence	100.00%	NR_178702.1	Bacteria	Pseudomonadota	Gammaproteobacteria	Enterobacterales	Yersiniaceae	Serratia
not assigned		Rouxiella sp. 1		+		+		Rouxiella sp. strain SF2-51 16S ribosomal RNA gene, partial sequence	99.36%	MN928716.1	Rouxiella chamberiensis strain 130333 16S ribosomal RNA, partial sequence	99.00%	NR_135871.1	Bacteria	Pseudomonadota	Gammaproteobacteria	Enterobacterales	Yersiniaceae	Rouxiella
not assigned		Yersiniaceae sp. 1	+	+	+	+		Uncultured bacterium clone JdFBHulkDF60 16S ribosomal RNA gene, partial sequence	99.79%	JQ678546.1	Rouxiella chamberiensis strain 130333 16S ribosomal RNA, partial sequence	98.86%	NR_135871.1	Bacteria	Pseudomonadota	Gammaproteobacteria	Enterobacterales	Yersiniaceae
not assigned		Ewingella sp. 1		+		+	+	Ewingella americana strain MWU14-20116 16S ribosomal RNA gene, partial sequence	99.63%	MT101745.1	Ewingella americana strain CIP 81.94 16S ribosomal RNA, partial sequence	99.26%	NR_104925.1	Bacteria	Pseudomonadota	Gammaproteobacteria	Enterobacterales	Yersiniaceae	Ewingella
not assigned		Yersiniaceae sp. 2	+			+		Serratia proteamaculans strain LHC7 16S ribosomal RNA gene, partial sequence	100.00%	KC951919.1	Rahnella laticis strain SAP-17 16S ribosomal RNA, partial sequence	98.93%	NR_180981.1	Bacteria	Pseudomonadota	Gammaproteobacteria	Enterobacterales	Yersiniaceae
not assigned		Serratia sp. 1	+			+	+	Serratia inhibens strain S40 16S ribosomal RNA, partial sequence	99.86%	NR_180863.1	Serratia inhibens strain S40 16S ribosomal RNA, partial sequence	99.86%	NR_180863.1	Bacteria	Pseudomonadota	Gammaproteobacteria	Enterobacterales	Yersiniaceae	Serratia
ASV_493_Kitasatospora	meadow	Kitasatospora sp. 1			+	+	+	Kitasatospora mediocidica strain NBRC 14789 16S ribosomal RNA, partial sequence	99.91%	NR_112444.1	Kitasatospora mediocidica strain NBRC 14789 16S ribosomal RNA, partial sequence	99.91%	NR_112444.1	Bacteria	Actinomycetota	Actinobacteria	Kitasatosporales	Streptomycetaceae	Kitasatospora
ASV_2315_Sphingomonas	n. s.	Sphingomonas glacialis			+		+	Sphingomonas glacialis strain NJ-YK-1-A 16S ribosomal RNA gene, partial sequence	100.00%	MW927204.1	Sphingomonas glacialis strain C16y 16S ribosomal RNA, partial sequence	99.84%	NR_117270.1	Bacteria	Pseudomonadota	Alphaproteobacteria	Sphingomonadales	Sphingomonadaceae	Sphingomonas
ASV_2994_Pedobacter	n. s.	Pedobacter sp. 1	+				+	Pedobacter cryoconitis strain UP1428 16S ribosomal RNA gene, partial sequence	99.78%	MW332368.1	Pedobacter cryoconitis strain A37 16S ribosomal RNA, partial sequence	99.34%	NR_025534.1	Bacteria	Bacteroidota	Bacteroidia	Sphingobacteriales	Sphingobacteriaceae	Pedobacter
ASV_577_Enhydrobacter	n. s.	Moraxella osloensis	+				+	Moraxella osloensis strain 1BA37 16S ribosomal RNA gene, partial sequence	100.00%	PV162829.1	Moraxella osloensis strain A1920 16S ribosomal RNA, partial sequence	99.27%	NR_104936.1	Bacteria	Pseudomonadota	Gammaproteobacteria	Pseudomonadales	Moraxellaceae	Moraxella
not assigned		Rhodococcus erythropolis	+			+	+	Rhodococcus erythropolis strain CERE8 chromosome, complete genome	100.00%	CP091859.1	Rhodococcus erythropolis strain CERE8 chromosome, complete genome	100.00%	CP091859.1	Bacteria	Actinomycetota	Actinobacteria	Mycobacteriales	Nocardiaceae	Rhodococcus
not assigned		Paenibacillus terrae		+		+		Paenibacillus terrae strain KLS18 16S ribosomal RNA gene, partial sequence	100.00%	MT634584.1	Paenibacillus maysiensis strain 1-49 16S ribosomal RNA, partial sequence	99.64%	NR_165764.1	Bacteria	Bacillota	Bacilli	Paenibacillales	Paenibacillaceae	Paenibacillus
not assigned		Frondihabitans sp. 1	+		+	+		Frondihabitans sp. strain M68 16S ribosomal RNA gene, partial sequence	100.00%	OQ650314.1	Frondihabitans peucedani strain RS-15 16S ribosomal RNA, partial sequence	98.90%	NR_116933.1	Bacteria	Actinomycetota	Actinobacteria	Micrococcales	Microbacteriaceae	Frondihabitans
not assigned		Frondihabitans sp. 2			+	+	+	Uncultured bacterium clone IN_MF_6803 16S ribosomal RNA gene, partial sequence	99.49%	MT362452.1	Frondihabitans sucicola strain GRS42 16S ribosomal RNA, partial sequence	99.19%	NR_125644.1	Bacteria	Actinomycetota	Actinobacteria	Micrococcales	Microbacteriaceae	Frondihabitans
not assigned		Frondihabitans sp. 3			+	+	+	Microbacteriaceae bacterium CaM9A partial 16S rRNA gene, strain CaM9A	100.00%	FN666423.1	Frondihabitans sucicola strain GRS42 16S ribosomal RNA, partial sequence	99.19%	NR_125644.1	Bacteria	Actinomycetota	Actinobacteria	Micrococcales	Microbacteriaceae	Frondihabitans

## Sheet: S5_permanova
Table S5. Soil (meadow vs. scree) and catchment effects on soil bacterial and fungal community composition – results of PERMANOVA.
		Df	SS	F	R2	p
Bacteria	Soil	1	1.5324	0.39083	14.4572	<0.001
	Catchment	3	0.4007	0.10221	1.2602	0.2036
	Soil*Catchment	3	0.3978	0.10145	1.2509	0.2137
	Residuals	15	1.5899	0.40551
Fungi	Soil	1	2.0959	0.24562	7.5466	<0.001
	Catchment	3	1.0392	0.12178	1.2473	0.1174
	Soil*Catchment	3	0.9543	0.11184	1.1454	0.2103
	Residuals	16	4.4437	0.52075

## Sheet: S6_deseq_bacteria_order
Table S6. Detailed taxonomical affiliation of differential abundance of bacterial orders identified in meadow and scree soil using DESeq2.
	Domian	Phylum	Class	Order	baseMean	log2-fold change	lfcSE	stat	Adjusted p-value
Scree	Archaea	Thermoproteota	Nitrososphaeria	Nitrososphaerales	48	-4.08	0.41	-9.88	0
	Bacteria	Acidobacteriota	Acidobacteriae	Bryobacterales	627	-0.73	0.14	-5.29	0
	Bacteria	Acidobacteriota	Acidobacteriae	Subgroup_13	376	-3.89	0.29	-13.58	0
	Bacteria	Actinomycetota	Actinobacteria	Pseudonocardiales	150	-4.32	0.64	-6.73	0
	Bacteria	Armatimonadota	Armatimonadia	Armatimonadales	52	-1.41	0.47	-3	0.009
	Bacteria	Candidatus_Eremiobacterota	Eremiobacteria	u_Eremiobacteria	1777	-1.61	0.24	-6.82	0
	Bacteria	Gemmatimonadota	Gemmatimonadia	Gemmatimonadales	445	-1.49	0.23	-6.62	0
	Bacteria	Chloroflexota	AD3	u_AD3	1886	-1.59	0.36	-4.39	0
	Bacteria	Chloroflexota	Anaerolineae	u_Anaerolineae	25	-2.89	0.83	-3.47	0.002
	Bacteria	Chloroflexota	Chloroflexia	Elev_1554	5	-4.32	1.45	-2.99	0.01
	Bacteria	Chloroflexota	Chloroflexia	Thermomicrobiales	24	-5.7	0.87	-6.55	0
	Bacteria	Chloroflexota	JG30_KF_CM66	u_JG30_KF_CM66	112	-2.66	0.3	-8.76	0
	Bacteria	Chloroflexota	Ktedonobacteria	B10_SB3A	18	-5.57	0.8	-6.97	0
	Bacteria	Chloroflexota	Ktedonobacteria	B12_WMSP1	193	-4.01	0.51	-7.84	0
	Bacteria	Chloroflexota	TK10	u_TK10	273	-0.92	0.22	-4.2	0
	Bacteria	Planctomycetota	vadinHA49	u_vadinHA49	18	-2.85	0.53	-5.35	0
	Bacteria	Pseudomonadota	Alphaproteobacteria	Acetobacterales	253	-1.04	0.28	-3.77	0.001
	Bacteria	Pseudomonadota	Alphaproteobacteria	Caulobacterales	879	-2.33	0.26	-8.98	0
	Bacteria	Pseudomonadota	Alphaproteobacteria	Elsterales	382	-0.53	0.22	-2.36	0.048
	Bacteria	Pseudomonadota	Alphaproteobacteria	Sphingomonadales	21	-1.71	0.56	-3.07	0.008
	Bacteria	Pseudomonadota	Gammaproteobacteria	Lysobacterales	279	-1.12	0.26	-4.25	0
	Bacteria	Verrucomicrobiota	Verrucomicrobiia	Chthoniobacterales	477	-0.56	0.21	-2.65	0.025
Meadow	Archaea	Thermoproteota	Nitrososphaeria	Group_1.1c	80	1.04	0.42	2.47	0.038
	Bacteria	Acidobacteriota	Acidobacteriae	Solibacterales	308	0.55	0.2	2.73	0.02
	Bacteria	Acidobacteriota	Subgroup_5	u_Subgroup_5	15	2.93	0.6	4.89	0
	Bacteria	Acidobacteriota	Thermoanaerobaculia	Thermoanaerobaculales	78	1.83	0.36	5.11	0
	Bacteria	Acidobacteriota	Vicinamibacteria	Vicinamibacterales	299	0.78	0.27	2.91	0.012
	Bacteria	Actinomycetota	Actinobacteria	Frankiales	737	1.93	0.29	6.61	0
	Bacteria	Actinomycetota	Actinobacteria	Mycobacteriales	28	1.13	0.43	2.61	0.027
	Bacteria	Myxococcota	Myxococcia	Myxococcales	187	1	0.28	3.53	0.002
	Bacteria	Planctomycetota	BD7_11	u_BD7_11	31	1.8	0.42	4.26	0
	Bacteria	Pseudomonadota	Alphaproteobacteria	Hyphomicrobiales	792	0.78	0.15	5.15	0
	Bacteria	Pseudomonadota	Alphaproteobacteria	Micropepsales	233	1.06	0.25	4.34	0
	Bacteria	Pseudomonadota	Alphaproteobacteria	Rhodospirillales	23	1.49	0.63	2.38	0.048
	Bacteria	Pseudomonadota	Gammaproteobacteria	Burkholderiales	700	0.81	0.22	3.73	0.001
	Bacteria	Pseudomonadota	Gammaproteobacteria	JG36_TzT_191	47	1.71	0.41	4.18	0
	Bacteria	Pseudomonadota	Gammaproteobacteria	Steroidobacterales	51	1.7	0.6	2.85	0.014
	Bacteria	Pseudomonadota	Gammaproteobacteria	u_Gammaproteobacteria	10	3.02	1.29	2.34	0.05
	Bacteria	Verrucomicrobiota	Verrucomicrobiia	Methylacidiphilales	33	2.97	0.62	4.76	0
	Bacteria	Verrucomicrobiota	Verrucomicrobiia	Opitutales	45	3.25	0.67	4.84	0
	Bacteria	Verrucomicrobiota	Verrucomicrobiia	Pedosphaerales	156	2.07	0.21	9.92	0
	Bacteria	Verrucomicrobiota	Verrucomicrobiia	S_BQ2_57_soil_group	40	0.9	0.35	2.56	0.03

## Sheet: S7_deseq_bacteria_ASV
Table S7. Detailed taxonomical affiliation of differential abundance of bacterial ASVs identified in meadow and scree soil using DESeq2.
	ASV	Kingdom	Phylum	Class	Order	Family	Genus	baseMean	log2-fold change	lfcSE	stat	Adjusted p-value
Scree	ASV_881	Archaea	Thermoproteota	Nitrososphaeria	Group_1.1c	u_Group_1.1c	u_Group_1.1c	4.5	-3.18	1.41	-2.26	0.05
	ASV_497	Archaea	Thermoproteota	Nitrososphaeria	Nitrososphaerales	Nitrososphaeraceae	Candidatus_Nitrosocosmicus	10.6	-6.95	1.14	-6.11	0
	ASV_195	Archaea	Thermoproteota	Nitrososphaeria	Nitrososphaerales	Nitrososphaeraceae	u_Nitrososphaeraceae	26.3	-5	1.15	-4.36	0
	ASV_670	Archaea	Thermoproteota	Nitrososphaeria	Nitrosotaleales	Nitrosotaleaceae	u_Nitrosotaleaceae	10	-22.11	2.95	-7.5	0
	ASV_205	Archaea	Thermoproteota	Nitrososphaeria	Nitrosotaleales	Nitrosotaleaceae	u_Nitrosotaleaceae	6.8	-6.3	2.34	-2.69	0.018
	ASV_340	Bacteria	Acidobacteriota	Acidobacteriae	Bryobacterales	Bryobacteraceae	Bryobacter	16.5	-7.58	1.29	-5.87	0
	ASV_401	Bacteria	Acidobacteriota	Acidobacteriae	Bryobacterales	Bryobacteraceae	Bryobacter	13.6	-7.31	1.09	-6.73	0
	ASV_543	Bacteria	Acidobacteriota	Acidobacteriae	Bryobacterales	Bryobacteraceae	Bryobacter	13.1	-7.25	1.91	-3.8	0.001
	ASV_252	Bacteria	Acidobacteriota	Acidobacteriae	Bryobacterales	Bryobacteraceae	Bryobacter	20.6	-7.17	0.96	-7.47	0
	ASV_593	Bacteria	Acidobacteriota	Acidobacteriae	Bryobacterales	Bryobacteraceae	Bryobacter	9.1	-6.73	1.01	-6.64	0
	ASV_618	Bacteria	Acidobacteriota	Acidobacteriae	Bryobacterales	Bryobacteraceae	Bryobacter	9.1	-6.72	1.33	-5.07	0
	ASV_721	Bacteria	Acidobacteriota	Acidobacteriae	Bryobacterales	Bryobacteraceae	Bryobacter	6.6	-6.26	1.28	-4.91	0
	ASV_848	Bacteria	Acidobacteriota	Acidobacteriae	Bryobacterales	Bryobacteraceae	Bryobacter	5.4	-5.47	1.47	-3.72	0.001
	ASV_214	Bacteria	Acidobacteriota	Acidobacteriae	Bryobacterales	Bryobacteraceae	Bryobacter	23.8	-5.46	1.05	-5.22	0
	ASV_430	Bacteria	Acidobacteriota	Acidobacteriae	Bryobacterales	Bryobacteraceae	Bryobacter	12.6	-4.41	1.32	-3.35	0.003
	ASV_723	Bacteria	Acidobacteriota	Acidobacteriae	Bryobacterales	Bryobacteraceae	Bryobacter	6.3	-4.4	1.45	-3.04	0.007
	ASV_219	Bacteria	Acidobacteriota	Acidobacteriae	Bryobacterales	Bryobacteraceae	Bryobacter	24.5	-3.51	0.71	-4.95	0
	ASV_566	Bacteria	Acidobacteriota	Acidobacteriae	Bryobacterales	Bryobacteraceae	Bryobacter	9.5	-3.45	1.3	-2.65	0.02
	ASV_128	Bacteria	Acidobacteriota	Acidobacteriae	Bryobacterales	Bryobacteraceae	Bryobacter	35.3	-3.11	0.66	-4.7	0
	ASV_514	Bacteria	Acidobacteriota	Acidobacteriae	Bryobacterales	Bryobacteraceae	Bryobacter	10.5	-2.79	1.07	-2.61	0.022
	ASV_638	Bacteria	Acidobacteriota	Acidobacteriae	Solibacterales	Solibacteraceae	Candidatus_Solibacter	7	-6.35	1.35	-4.69	0
	ASV_726	Bacteria	Acidobacteriota	Acidobacteriae	Solibacterales	Solibacteraceae	Candidatus_Solibacter	6.1	-6.15	1.03	-5.99	0
	ASV_824	Bacteria	Acidobacteriota	Acidobacteriae	Solibacterales	Solibacteraceae	Candidatus_Solibacter	5.2	-5.9	2	-2.95	0.009
	ASV_995	Bacteria	Acidobacteriota	Acidobacteriae	Solibacterales	Solibacteraceae	Candidatus_Solibacter	3.6	-5.39	2.2	-2.45	0.033
	ASV_884	Bacteria	Acidobacteriota	Acidobacteriae	Solibacterales	Solibacteraceae	Candidatus_Solibacter	4.9	-4.81	1.4	-3.44	0.002
	ASV_432	Bacteria	Acidobacteriota	Acidobacteriae	Solibacterales	Solibacteraceae	Candidatus_Solibacter	13.5	-4.64	1.13	-4.1	0
	ASV_529	Bacteria	Acidobacteriota	Acidobacteriae	Solibacterales	Solibacteraceae	Candidatus_Solibacter	10.2	-3.5	1.12	-3.13	0.006
	ASV_1003	Bacteria	Acidobacteriota	Acidobacteriae	Subgroup_12	u_Subgroup_12	u_Subgroup_12	3.6	-5.41	1.37	-3.94	0
	ASV_18	Bacteria	Acidobacteriota	Acidobacteriae	Subgroup_13	u_Subgroup_13	u_Subgroup_13	118.1	-9.94	0.94	-10.55	0
	ASV_365	Bacteria	Acidobacteriota	Acidobacteriae	Subgroup_13	u_Subgroup_13	u_Subgroup_13	15.4	-7.49	1.53	-4.88	0
	ASV_512	Bacteria	Acidobacteriota	Acidobacteriae	Subgroup_13	u_Subgroup_13	u_Subgroup_13	9.7	-6.82	1.4	-4.87	0
	ASV_25	Bacteria	Acidobacteriota	Acidobacteriae	Subgroup_13	u_Subgroup_13	u_Subgroup_13	99.5	-5.37	1.09	-4.93	0
	ASV_32	Bacteria	Acidobacteriota	Acidobacteriae	Subgroup_13	u_Subgroup_13	u_Subgroup_13	92	-2.88	0.61	-4.73	0
	ASV_283	Bacteria	Acidobacteriota	Acidobacteriae	Subgroup_2	u_Subgroup_2	u_Subgroup_2	18.2	-7.73	1.25	-6.16	0
	ASV_402	Bacteria	Acidobacteriota	Acidobacteriae	Subgroup_2	u_Subgroup_2	u_Subgroup_2	13.2	-7.26	1.81	-4.02	0
	ASV_475	Bacteria	Acidobacteriota	Acidobacteriae	Subgroup_2	u_Subgroup_2	u_Subgroup_2	10.8	-6.48	1.15	-5.61	0
	ASV_692	Bacteria	Acidobacteriota	Acidobacteriae	Subgroup_2	u_Subgroup_2	u_Subgroup_2	7.5	-3.63	1.11	-3.27	0.004
	ASV_42	Bacteria	Acidobacteriota	Acidobacteriae	Subgroup_2	u_Subgroup_2	u_Subgroup_2	93.6	-3.27	1.3	-2.51	0.028
	ASV_243	Bacteria	Acidobacteriota	Acidobacteriae	Subgroup_2	u_Subgroup_2	u_Subgroup_2	22	-2.33	0.58	-4.03	0
	ASV_143	Bacteria	Acidobacteriota	Acidobacteriae	Subgroup_2	u_Subgroup_2	u_Subgroup_2	34.4	-1.83	0.76	-2.41	0.036
	ASV_720	Bacteria	Acidobacteriota	Acidobacteriae	Terriglobales	Acidobacteriaceae	Granulicella	6.2	-6.17	1.58	-3.91	0
	ASV_280	Bacteria	Acidobacteriota	Acidobacteriae	Terriglobales	Acidobacteriaceae	u_Acidobacteriaceae	19.2	-7.8	0.98	-7.95	0
	ASV_321	Bacteria	Acidobacteriota	Acidobacteriae	Terriglobales	Acidobacteriaceae	u_Acidobacteriaceae	18.7	-7.77	1.39	-5.6	0
	ASV_888	Bacteria	Acidobacteriota	Acidobacteriae	Terriglobales	Acidobacteriaceae	u_Acidobacteriaceae	4.7	-5.78	1.48	-3.91	0
	ASV_901	Bacteria	Acidobacteriota	Acidobacteriae	Terriglobales	Acidobacteriaceae	u_Acidobacteriaceae	4.3	-5.66	1.93	-2.93	0.01
	ASV_1281	Bacteria	Acidobacteriota	Acidobacteriae	Terriglobales	Acidobacteriaceae	u_Acidobacteriaceae	2.6	-4.9	1.89	-2.59	0.023
	ASV_297	Bacteria	Acidobacteriota	Acidobacteriae	Terriglobales	Acidobacteriaceae	u_Acidobacteriaceae	19.1	-1.88	0.82	-2.28	0.048
	ASV_29	Bacteria	Acidobacteriota	Acidobacteriae	Terriglobales	u_Terriglobales	u_Terriglobales	92.3	-10.07	0.97	-10.39	0
	ASV_194	Bacteria	Acidobacteriota	Acidobacteriae	Terriglobales	u_Terriglobales	u_Terriglobales	26.3	-8.26	1.09	-7.57	0
	ASV_253	Bacteria	Acidobacteriota	Acidobacteriae	Terriglobales	u_Terriglobales	u_Terriglobales	18.5	-7.75	1.17	-6.61	0
	ASV_987	Bacteria	Acidobacteriota	Acidobacteriae	Terriglobales	u_Terriglobales	u_Terriglobales	4.5	-5.7	1.68	-3.39	0.002
	ASV_50	Bacteria	Acidobacteriota	Acidobacteriae	Terriglobales	u_Terriglobales	u_Terriglobales	63.8	-5.19	1.52	-3.43	0.002
	ASV_72	Bacteria	Acidobacteriota	Acidobacteriae	Terriglobales	u_Terriglobales	u_Terriglobales	66.6	-5.16	1.24	-4.16	0
	ASV_879	Bacteria	Acidobacteriota	Acidobacteriae	Terriglobales	u_Terriglobales	u_Terriglobales	4.8	-4.5	1.32	-3.4	0.002
	ASV_313	Bacteria	Acidobacteriota	Holophagae	Subgroup_7	u_Subgroup_7	u_Subgroup_7	18.3	-3.1	1.11	-2.79	0.014
	ASV_551	Bacteria	Actinomycetota	Acidimicrobiia	Acidimicrobiales	Acidimicrobiaceae	Acidiferrimicrobium	8.5	-6.63	1.05	-6.31	0
	ASV_440	Bacteria	Actinomycetota	Acidimicrobiia	Acidimicrobiales	Acidimicrobiaceae	Acidiferrimicrobium	13.9	-2.43	0.98	-2.48	0.031
	ASV_863	Bacteria	Actinomycetota	Acidimicrobiia	Acidimicrobiales	Acidimicrobiaceae	u_Acidimicrobiaceae	4.7	-3.68	1.42	-2.59	0.023
	ASV_939	Bacteria	Actinomycetota	Acidimicrobiia	Acidimicrobiales	Acidimicrobiaceae	u_Acidimicrobiaceae	4.5	-3.14	1.3	-2.41	0.036
	ASV_369	Bacteria	Actinomycetota	Actinobacteria	Frankiales	Acidothermaceae	Acidothermus	13.7	-7.32	1.23	-5.95	0
	ASV_648	Bacteria	Actinomycetota	Actinobacteria	Frankiales	Acidothermaceae	Acidothermus	7.3	-6.4	1.3	-4.92	0
	ASV_522	Bacteria	Actinomycetota	Actinobacteria	Frankiales	Acidothermaceae	Acidothermus	9.4	-6.03	1.38	-4.38	0
	ASV_287	Bacteria	Actinomycetota	Actinobacteria	Frankiales	Acidothermaceae	Acidothermus	18	-2.4	0.73	-3.28	0.004
	ASV_1066	Bacteria	Actinomycetota	Actinobacteria	Pseudonocardiales	Pseudonocardiaceae	Actinomycetospora	3.6	-4.11	1.77	-2.32	0.043
	ASV_133	Bacteria	Actinomycetota	Actinobacteria	Pseudonocardiales	Pseudonocardiaceae	Crossiella	33	-8.58	0.98	-8.78	0
	ASV_394	Bacteria	Actinomycetota	Actinobacteria	Pseudonocardiales	Pseudonocardiaceae	Crossiella	13.7	-7.32	1.21	-6.04	0
	ASV_530	Bacteria	Actinomycetota	Actinobacteria	Pseudonocardiales	Pseudonocardiaceae	Crossiella	9.6	-6.8	1.89	-3.6	0.001
	ASV_64	Bacteria	Actinomycetota	Actinobacteria	Pseudonocardiales	Pseudonocardiaceae	Crossiella	46.6	-6.78	1.24	-5.49	0
	ASV_326	Bacteria	Actinomycetota	Actinobacteria	Pseudonocardiales	Pseudonocardiaceae	Crossiella	16.3	-4.85	1.12	-4.32	0
	ASV_399	Bacteria	Actinomycetota	Thermoleophilia	Gaiellales	Gaiellaceae	Gaiella	14.7	-2.37	0.8	-2.98	0.009
	ASV_1238	Bacteria	Actinomycetota	Thermoleophilia	Gaiellales	u_Gaiellales	u_Gaiellales	2.7	-4.68	1.46	-3.21	0.004
	ASV_558	Bacteria	Actinomycetota	Thermoleophilia	Gaiellales	u_Gaiellales	u_Gaiellales	9.7	-2.85	1	-2.86	0.012
	ASV_360	Bacteria	Actinomycetota	Thermoleophilia	Solirubrobacterales	Solirubrobacteraceae	Conexibacter	14.4	-7.39	1.39	-5.32	0
	ASV_1182	Bacteria	Actinomycetota	Thermoleophilia	Solirubrobacterales	Solirubrobacteraceae	Conexibacter	2.7	-4.99	1.87	-2.67	0.02
	ASV_383	Bacteria	Actinomycetota	Thermoleophilia	Solirubrobacterales	Solirubrobacteraceae	u_Solirubrobacteraceae	13.7	-6.34	1.19	-5.31	0
	ASV_488	Bacteria	Actinomycetota	Thermoleophilia	Solirubrobacterales	Solirubrobacteraceae	u_Solirubrobacteraceae	10.1	-5.62	1.41	-3.99	0
	ASV_870	Bacteria	Actinomycetota	Thermoleophilia	Solirubrobacterales	Solirubrobacteraceae	u_Solirubrobacteraceae	4.2	-4.32	1.75	-2.46	0.032
	ASV_348	Bacteria	Armatimonadota	Armatimonadia	Armatimonadales	Armatimonadaceae	u_Armatimonadaceae	15.4	-7.49	1.08	-6.93	0
	ASV_735	Bacteria	Armatimonadota	Armatimonadia	Armatimonadales	Armatimonadaceae	u_Armatimonadaceae	5.9	-6.09	1.29	-4.73	0
	ASV_1237	Bacteria	Armatimonadota	Chthonomonadia	Chthonomonadales	Chthonomonadaceae	Chthonomonas	2.6	-4.14	1.78	-2.33	0.043
	ASV_1065	Bacteria	Armatimonadota	Chthonomonadia	Chthonomonadales	u_Chthonomonadales	u_Chthonomonadales	3.5	-5.36	1.4	-3.84	0.001
	ASV_1334	Bacteria	Bacteroidota	Bacteroidia	Chitinophagales	Chitinophagaceae	Puia	2.3	-4.74	2.08	-2.28	0.047
	ASV_366	Bacteria	Bacteroidota	Bacteroidia	Chitinophagales	Chitinophagaceae	Puia	15.5	-2.91	1.18	-2.46	0.032
	ASV_364	Bacteria	Bacteroidota	Bacteroidia	Chitinophagales	Chitinophagaceae	u_Chitinophagaceae	12.9	-7.22	1.86	-3.87	0
	ASV_221	Bacteria	Bacteroidota	Bacteroidia	Chitinophagales	Chitinophagaceae	u_Chitinophagaceae	22.8	-7.07	1.11	-6.35	0
	ASV_1271	Bacteria	Bacteroidota	Bacteroidia	Sphingobacteriales	CWT_CU03_E12	u_CWT_CU03_E12	2.4	-4.78	1.88	-2.54	0.026
	ASV_874	Bacteria	Bacteroidota	Bacteroidia	Sphingobacteriales	Sphingobacteriaceae	Solitalea	4.5	-5.72	1.6	-3.58	0.001
	ASV_1021	Bacteria	Bacteroidota	Bacteroidia	Sphingobacteriales	Sphingobacteriaceae	Solitalea	3.7	-5.43	1.81	-2.99	0.008
	ASV_954	Bacteria	Bdellovibrionota	Oligoflexia	0319_6G20	u_0319_6G20	u_0319_6G20	4.7	-4.53	1.6	-2.84	0.013
	ASV_318	Bacteria	Candidatus_Eremiobacterota	Eremiobacteria	u_Eremiobacteria	u_Eremiobacteria	u_Eremiobacteria	17.5	-7.66	1.48	-5.17	0
	ASV_13	Bacteria	Candidatus_Eremiobacterota	Eremiobacteria	u_Eremiobacteria	u_Eremiobacteria	u_Eremiobacteria	148.7	-7.52	1.02	-7.39	0
	ASV_324	Bacteria	Candidatus_Eremiobacterota	Eremiobacteria	u_Eremiobacteria	u_Eremiobacteria	u_Eremiobacteria	17.2	-7.4	0.96	-7.7	0
	ASV_423	Bacteria	Candidatus_Eremiobacterota	Eremiobacteria	u_Eremiobacteria	u_Eremiobacteria	u_Eremiobacteria	11.5	-7.06	1.75	-4.03	0
	ASV_537	Bacteria	Candidatus_Eremiobacterota	Eremiobacteria	u_Eremiobacteria	u_Eremiobacteria	u_Eremiobacteria	10.6	-6.95	1.87	-3.72	0.001
	ASV_508	Bacteria	Candidatus_Eremiobacterota	Eremiobacteria	u_Eremiobacteria	u_Eremiobacteria	u_Eremiobacteria	9.9	-6.85	1.31	-5.21	0
	ASV_642	Bacteria	Candidatus_Eremiobacterota	Eremiobacteria	u_Eremiobacteria	u_Eremiobacteria	u_Eremiobacteria	7	-6.35	1.45	-4.39	0
	ASV_660	Bacteria	Candidatus_Eremiobacterota	Eremiobacteria	u_Eremiobacteria	u_Eremiobacteria	u_Eremiobacteria	7.5	-6.2	1.38	-4.51	0
	ASV_640	Bacteria	Candidatus_Eremiobacterota	Eremiobacteria	u_Eremiobacteria	u_Eremiobacteria	u_Eremiobacteria	5.8	-6.07	2.31	-2.63	0.021
	ASV_308	Bacteria	Candidatus_Eremiobacterota	Eremiobacteria	u_Eremiobacteria	u_Eremiobacteria	u_Eremiobacteria	18.1	-5.97	1.14	-5.22	0
	ASV_844	Bacteria	Candidatus_Eremiobacterota	Eremiobacteria	u_Eremiobacteria	u_Eremiobacteria	u_Eremiobacteria	5	-5.6	1.66	-3.37	0.003
	ASV_869	Bacteria	Candidatus_Eremiobacterota	Eremiobacteria	u_Eremiobacteria	u_Eremiobacteria	u_Eremiobacteria	4.2	-5.6	1.79	-3.14	0.006
	ASV_37	Bacteria	Candidatus_Eremiobacterota	Eremiobacteria	u_Eremiobacteria	u_Eremiobacteria	u_Eremiobacteria	76.3	-5.28	1.03	-5.13	0
	ASV_1044	Bacteria	Candidatus_Eremiobacterota	Eremiobacteria	u_Eremiobacteria	u_Eremiobacteria	u_Eremiobacteria	3.3	-5.25	1.88	-2.8	0.014
	ASV_240	Bacteria	Candidatus_Eremiobacterota	Eremiobacteria	u_Eremiobacteria	u_Eremiobacteria	u_Eremiobacteria	22.1	-4.66	1.18	-3.93	0
	ASV_585	Bacteria	Candidatus_Eremiobacterota	Eremiobacteria	u_Eremiobacteria	u_Eremiobacteria	u_Eremiobacteria	7.1	-4.31	1.82	-2.36	0.039
	ASV_84	Bacteria	Candidatus_Eremiobacterota	Eremiobacteria	u_Eremiobacteria	u_Eremiobacteria	u_Eremiobacteria	54.4	-4.12	1.61	-2.57	0.025
	ASV_459	Bacteria	Candidatus_Eremiobacterota	Eremiobacteria	u_Eremiobacteria	u_Eremiobacteria	u_Eremiobacteria	11.4	-3.73	1.32	-2.84	0.013
	ASV_47	Bacteria	Candidatus_Eremiobacterota	Eremiobacteria	u_Eremiobacteria	u_Eremiobacteria	u_Eremiobacteria	64.9	-3.59	0.65	-5.52	0
	ASV_135	Bacteria	Candidatus_Eremiobacterota	Eremiobacteria	u_Eremiobacteria	u_Eremiobacteria	u_Eremiobacteria	38.6	-3.39	0.95	-3.57	0.001
	ASV_149	Bacteria	Candidatus_Eremiobacterota	Eremiobacteria	u_Eremiobacteria	u_Eremiobacteria	u_Eremiobacteria	32.3	-3.31	0.81	-4.06	0
	ASV_12	Bacteria	Candidatus_Eremiobacterota	Eremiobacteria	u_Eremiobacteria	u_Eremiobacteria	u_Eremiobacteria	161	-3.16	0.64	-4.95	0
	ASV_275	Bacteria	Candidatus_Eremiobacterota	Eremiobacteria	u_Eremiobacteria	u_Eremiobacteria	u_Eremiobacteria	18.9	-3.03	1.1	-2.76	0.015
	ASV_31	Bacteria	Candidatus_Eremiobacterota	Eremiobacteria	u_Eremiobacteria	u_Eremiobacteria	u_Eremiobacteria	89.1	-2.92	0.79	-3.68	0.001
	ASV_83	Bacteria	Candidatus_Eremiobacterota	Eremiobacteria	u_Eremiobacteria	u_Eremiobacteria	u_Eremiobacteria	43.8	-2.8	1.2	-2.34	0.042
	ASV_177	Bacteria	Candidatus_Eremiobacterota	Eremiobacteria	u_Eremiobacteria	u_Eremiobacteria	u_Eremiobacteria	25.6	-2.76	1.01	-2.73	0.017
	ASV_117	Bacteria	Candidatus_Eremiobacterota	Eremiobacteria	u_Eremiobacteria	u_Eremiobacteria	u_Eremiobacteria	37.8	-2.74	0.67	-4.1	0
	ASV_1427	Bacteria	Cyanobacteriota	Vampirivibrionia	Obscuribacterales	Obscuribacteraceae	u_Obscuribacteraceae	2.4	-4.51	1.95	-2.31	0.045
	ASV_392	Bacteria	Gemmatimonadota	Gemmatimonadia	Gemmatimonadales	Gemmatimonadaceae	Gemmatimonas	13.7	-7.31	1.23	-5.94	0
	ASV_875	Bacteria	Gemmatimonadota	Gemmatimonadia	Gemmatimonadales	Gemmatimonadaceae	Gemmatimonas	5	-5.87	1.48	-3.97	0
	ASV_468	Bacteria	Gemmatimonadota	Gemmatimonadia	Gemmatimonadales	Gemmatimonadaceae	Gemmatimonas	11.6	-4.47	1.19	-3.76	0.001
	ASV_103	Bacteria	Gemmatimonadota	Gemmatimonadia	Gemmatimonadales	Gemmatimonadaceae	Gemmatimonas	42.3	-4.26	0.98	-4.35	0
	ASV_339	Bacteria	Gemmatimonadota	Gemmatimonadia	Gemmatimonadales	Gemmatimonadaceae	u_Gemmatimonadaceae	15.9	-7.53	1.14	-6.61	0
	ASV_1026	Bacteria	Gemmatimonadota	Gemmatimonadia	Gemmatimonadales	Gemmatimonadaceae	u_Gemmatimonadaceae	3.8	-5.47	2	-2.73	0.017
	ASV_1268	Bacteria	Gemmatimonadota	Gemmatimonadia	Gemmatimonadales	Gemmatimonadaceae	u_Gemmatimonadaceae	2.6	-3.87	1.43	-2.7	0.018
	ASV_79	Bacteria	Gemmatimonadota	Gemmatimonadia	Gemmatimonadales	Gemmatimonadaceae	u_Gemmatimonadaceae	51.3	-3.11	1.14	-2.73	0.017
	ASV_26	Bacteria	Gemmatimonadota	Gemmatimonadia	Gemmatimonadales	Gemmatimonadaceae	u_Gemmatimonadaceae	106.4	-2.28	0.88	-2.6	0.023
	ASV_75	Bacteria	Chloroflexota	AD3	u_AD3	u_AD3	u_AD3	48.9	-9.15	1	-9.16	0
	ASV_107	Bacteria	Chloroflexota	AD3	u_AD3	u_AD3	u_AD3	36.3	-8.24	1.14	-7.2	0
	ASV_448	Bacteria	Chloroflexota	AD3	u_AD3	u_AD3	u_AD3	14	-7.34	1.55	-4.73	0
	ASV_808	Bacteria	Chloroflexota	AD3	u_AD3	u_AD3	u_AD3	5.4	-5.96	1.59	-3.74	0.001
	ASV_259	Bacteria	Chloroflexota	AD3	u_AD3	u_AD3	u_AD3	16.8	-3.81	1.39	-2.73	0.017
	ASV_35	Bacteria	Chloroflexota	AD3	u_AD3	u_AD3	u_AD3	108.8	-3.41	1.19	-2.86	0.012
	ASV_82	Bacteria	Chloroflexota	AD3	u_AD3	u_AD3	u_AD3	48.8	-3.26	1.05	-3.11	0.006
	ASV_81	Bacteria	Chloroflexota	AD3	u_AD3	u_AD3	u_AD3	48.1	-2.82	1.05	-2.69	0.018
	ASV_115	Bacteria	Chloroflexota	AD3	u_AD3	u_AD3	u_AD3	41	-2.7	0.96	-2.82	0.013
	ASV_39	Bacteria	Chloroflexota	AD3	u_AD3	u_AD3	u_AD3	93.3	-2.31	0.77	-3.01	0.008
	ASV_48	Bacteria	Chloroflexota	AD3	u_AD3	u_AD3	u_AD3	70.5	-1.59	0.54	-2.95	0.009
	ASV_335	Bacteria	Chloroflexota	Anaerolineae	Aggregatilineales	u_Aggregatilineales	u_Aggregatilineales	17.5	-4.66	0.99	-4.71	0
	ASV_755	Bacteria	Chloroflexota	Anaerolineae	u_Anaerolineae	u_Anaerolineae	u_Anaerolineae	6.4	-6.22	1.19	-5.24	0
	ASV_1310	Bacteria	Chloroflexota	Anaerolineae	u_Anaerolineae	u_Anaerolineae	u_Anaerolineae	2.3	-4.76	2.1	-2.27	0.049
	ASV_1090	Bacteria	Chloroflexota	Chloroflexia	Elev_1554	u_Elev_1554	u_Elev_1554	3.1	-5.16	2.01	-2.57	0.024
	ASV_547	Bacteria	Chloroflexota	Chloroflexia	Thermomicrobiales	JG30_KF_CM45	u_JG30_KF_CM45	8.3	-6.59	1.31	-5.02	0
	ASV_586	Bacteria	Chloroflexota	Chloroflexia	Thermomicrobiales	JG30_KF_CM45	u_JG30_KF_CM45	9	-6.21	1.08	-5.76	0
	ASV_1042	Bacteria	Chloroflexota	Chloroflexia	Thermomicrobiales	JG30_KF_CM45	u_JG30_KF_CM45	3.3	-5.26	1.49	-3.53	0.002
	ASV_555	Bacteria	Chloroflexota	JG30_KF_CM66	u_JG30_KF_CM66	u_JG30_KF_CM66	u_JG30_KF_CM66	8.9	-6.7	1.04	-6.42	0
	ASV_662	Bacteria	Chloroflexota	JG30_KF_CM66	u_JG30_KF_CM66	u_JG30_KF_CM66	u_JG30_KF_CM66	6.9	-6.32	1.75	-3.61	0.001
	ASV_992	Bacteria	Chloroflexota	JG30_KF_CM66	u_JG30_KF_CM66	u_JG30_KF_CM66	u_JG30_KF_CM66	5	-5.86	2.14	-2.74	0.016
	ASV_579	Bacteria	Chloroflexota	JG30_KF_CM66	u_JG30_KF_CM66	u_JG30_KF_CM66	u_JG30_KF_CM66	7.8	-5.76	1.53	-3.76	0.001
	ASV_931	Bacteria	Chloroflexota	JG30_KF_CM66	u_JG30_KF_CM66	u_JG30_KF_CM66	u_JG30_KF_CM66	4.3	-5.65	1.46	-3.86	0.001
	ASV_1159	Bacteria	Chloroflexota	JG30_KF_CM66	u_JG30_KF_CM66	u_JG30_KF_CM66	u_JG30_KF_CM66	3.7	-5.42	1.67	-3.25	0.004
	ASV_1382	Bacteria	Chloroflexota	JG30_KF_CM66	u_JG30_KF_CM66	u_JG30_KF_CM66	u_JG30_KF_CM66	2.5	-4.84	1.74	-2.79	0.014
	ASV_572	Bacteria	Chloroflexota	JG30_KF_CM66	u_JG30_KF_CM66	u_JG30_KF_CM66	u_JG30_KF_CM66	9.1	-3.53	1.33	-2.65	0.02
	ASV_413	Bacteria	Chloroflexota	Ktedonobacteria	B10_SB3A	u_B10_SB3A	u_B10_SB3A	13.3	-6.78	0.94	-7.23	0
	ASV_272	Bacteria	Chloroflexota	Ktedonobacteria	B12_WMSP1	u_B12_WMSP1	u_B12_WMSP1	18.8	-7.77	1.57	-4.96	0
	ASV_336	Bacteria	Chloroflexota	Ktedonobacteria	B12_WMSP1	u_B12_WMSP1	u_B12_WMSP1	15.7	-7.51	1.08	-6.95	0
	ASV_320	Bacteria	Chloroflexota	Ktedonobacteria	B12_WMSP1	u_B12_WMSP1	u_B12_WMSP1	15.2	-7.47	1.37	-5.44	0
	ASV_562	Bacteria	Chloroflexota	Ktedonobacteria	B12_WMSP1	u_B12_WMSP1	u_B12_WMSP1	8.7	-6.66	1.29	-5.17	0
	ASV_691	Bacteria	Chloroflexota	Ktedonobacteria	B12_WMSP1	u_B12_WMSP1	u_B12_WMSP1	6.4	-6.21	1.42	-4.37	0
	ASV_756	Bacteria	Chloroflexota	Ktedonobacteria	B12_WMSP1	u_B12_WMSP1	u_B12_WMSP1	6	-6.12	1.23	-4.96	0
	ASV_834	Bacteria	Chloroflexota	Ktedonobacteria	B12_WMSP1	u_B12_WMSP1	u_B12_WMSP1	5.3	-5.96	1.63	-3.66	0.001
	ASV_902	Bacteria	Chloroflexota	Ktedonobacteria	B12_WMSP1	u_B12_WMSP1	u_B12_WMSP1	4.1	-5.57	1.79	-3.12	0.006
	ASV_1180	Bacteria	Chloroflexota	Ktedonobacteria	B12_WMSP1	u_B12_WMSP1	u_B12_WMSP1	2.5	-4.85	2.05	-2.37	0.039
	ASV_1329	Bacteria	Chloroflexota	Ktedonobacteria	B12_WMSP1	u_B12_WMSP1	u_B12_WMSP1	2.2	-4.69	1.92	-2.44	0.033
	ASV_204	Bacteria	Chloroflexota	Ktedonobacteria	B12_WMSP1	u_B12_WMSP1	u_B12_WMSP1	25.2	-3.09	1.05	-2.93	0.01
	ASV_920	Bacteria	Chloroflexota	Ktedonobacteria	Ktedonobacterales	JG30_KF_AS9	u_JG30_KF_AS9	4.8	-4.19	1.22	-3.43	0.002
	ASV_409	Bacteria	Chloroflexota	Ktedonobacteria	Ktedonobacterales	Ktedonobacteraceae	1921_2	13.3	-7.28	1.12	-6.52	0
	ASV_337	Bacteria	Chloroflexota	Ktedonobacteria	Ktedonobacterales	Ktedonobacteraceae	1921_2	16	-7.05	1.35	-5.24	0
	ASV_237	Bacteria	Chloroflexota	Ktedonobacteria	Ktedonobacterales	Ktedonobacteraceae	1921_2	22.5	-4.45	1.44	-3.08	0.006
	ASV_783	Bacteria	Chloroflexota	Ktedonobacteria	Ktedonobacterales	Ktedonobacteraceae	1921_2	6.5	-4.43	1.88	-2.35	0.041
	ASV_14	Bacteria	Chloroflexota	Ktedonobacteria	Ktedonobacterales	Ktedonobacteraceae	1921_2	138.9	-3.68	0.71	-5.15	0
	ASV_228	Bacteria	Chloroflexota	Ktedonobacteria	Ktedonobacterales	Ktedonobacteraceae	1921_2	22.3	-3.47	1.49	-2.33	0.043
	ASV_649	Bacteria	Chloroflexota	Ktedonobacteria	Ktedonobacterales	Ktedonobacteraceae	BacC_u_018	7.6	-6.22	0.99	-6.3	0
	ASV_439	Bacteria	Chloroflexota	Ktedonobacteria	Ktedonobacterales	Ktedonobacteraceae	HSB_OF53_F07	11.9	-7.11	1.4	-5.09	0
	ASV_427	Bacteria	Chloroflexota	Ktedonobacteria	Ktedonobacterales	Ktedonobacteraceae	HSB_OF53_F07	11	-7	1.41	-4.98	0
	ASV_120	Bacteria	Chloroflexota	Ktedonobacteria	Ktedonobacterales	Ktedonobacteraceae	HSB_OF53_F07	35.8	-5.67	1.18	-4.79	0
	ASV_199	Bacteria	Chloroflexota	Ktedonobacteria	Ktedonobacterales	Ktedonobacteraceae	JG30a_KF_32	23.7	-8.11	1.17	-6.91	0
	ASV_523	Bacteria	Chloroflexota	Ktedonobacteria	Ktedonobacterales	Ktedonobacteraceae	JG30a_KF_32	10.3	-6.91	0.97	-7.12	0
	ASV_589	Bacteria	Chloroflexota	Ktedonobacteria	Ktedonobacterales	Ktedonobacteraceae	JG30a_KF_32	9	-6.7	1.62	-4.15	0
	ASV_44	Bacteria	Chloroflexota	Ktedonobacteria	Ktedonobacterales	Ktedonobacteraceae	JG30a_KF_32	68.5	-6.57	1.29	-5.1	0
	ASV_21	Bacteria	Chloroflexota	Ktedonobacteria	Ktedonobacterales	Ktedonobacteraceae	JG30a_KF_32	106.5	-6.39	1.12	-5.68	0
	ASV_713	Bacteria	Chloroflexota	Ktedonobacteria	Ktedonobacterales	Ktedonobacteraceae	JG30a_KF_32	6.8	-6.05	1.5	-4.04	0
	ASV_450	Bacteria	Chloroflexota	Ktedonobacteria	Ktedonobacterales	Ktedonobacteraceae	JG30a_KF_32	12.3	-4.82	1.42	-3.39	0.002
	ASV_167	Bacteria	Chloroflexota	Ktedonobacteria	Ktedonobacterales	Ktedonobacteraceae	JG30a_KF_32	30.4	-4.77	0.96	-4.95	0
	ASV_146	Bacteria	Chloroflexota	Ktedonobacteria	Ktedonobacterales	Ktedonobacteraceae	u_Ktedonobacteraceae	30.7	-8	1.32	-6.06	0
	ASV_241	Bacteria	Chloroflexota	Ktedonobacteria	Ktedonobacterales	Ktedonobacteraceae	u_Ktedonobacteraceae	21.1	-7.94	1.41	-5.62	0
	ASV_192	Bacteria	Chloroflexota	Ktedonobacteria	Ktedonobacterales	Ktedonobacteraceae	u_Ktedonobacteraceae	26.1	-7.76	1.12	-6.91	0
	ASV_406	Bacteria	Chloroflexota	Ktedonobacteria	Ktedonobacterales	Ktedonobacteraceae	u_Ktedonobacteraceae	12.5	-7.18	1.91	-3.76	0.001
	ASV_554	Bacteria	Chloroflexota	Ktedonobacteria	Ktedonobacterales	Ktedonobacteraceae	u_Ktedonobacteraceae	9.7	-6.81	1.16	-5.9	0
	ASV_482	Bacteria	Chloroflexota	Ktedonobacteria	Ktedonobacterales	Ktedonobacteraceae	u_Ktedonobacteraceae	9.5	-6.79	1.27	-5.35	0
	ASV_518	Bacteria	Chloroflexota	Ktedonobacteria	Ktedonobacterales	Ktedonobacteraceae	u_Ktedonobacteraceae	9.4	-6.78	1.29	-5.23	0
	ASV_536	Bacteria	Chloroflexota	Ktedonobacteria	Ktedonobacterales	Ktedonobacteraceae	u_Ktedonobacteraceae	9.3	-6.75	1.31	-5.15	0
	ASV_89	Bacteria	Chloroflexota	Ktedonobacteria	Ktedonobacterales	Ktedonobacteraceae	u_Ktedonobacteraceae	9.1	-6.72	2.95	-2.28	0.048
	ASV_524	Bacteria	Chloroflexota	Ktedonobacteria	Ktedonobacterales	Ktedonobacteraceae	u_Ktedonobacteraceae	9.7	-6.57	1.47	-4.47	0
	ASV_706	Bacteria	Chloroflexota	Ktedonobacteria	Ktedonobacterales	Ktedonobacteraceae	u_Ktedonobacteraceae	7.6	-6.46	2.09	-3.1	0.006
	ASV_787	Bacteria	Chloroflexota	Ktedonobacteria	Ktedonobacterales	Ktedonobacteraceae	u_Ktedonobacteraceae	5.6	-6.02	1.91	-3.15	0.005
	ASV_910	Bacteria	Chloroflexota	Ktedonobacteria	Ktedonobacterales	Ktedonobacteraceae	u_Ktedonobacteraceae	4.6	-5.74	2.34	-2.45	0.033
	ASV_471	Bacteria	Chloroflexota	Ktedonobacteria	Ktedonobacterales	Ktedonobacteraceae	u_Ktedonobacteraceae	10.6	-5.71	1	-5.7	0
	ASV_912	Bacteria	Chloroflexota	Ktedonobacteria	Ktedonobacterales	Ktedonobacteraceae	u_Ktedonobacteraceae	4.4	-5.68	2.15	-2.64	0.021
	ASV_925	Bacteria	Chloroflexota	Ktedonobacteria	Ktedonobacterales	Ktedonobacteraceae	u_Ktedonobacteraceae	3.8	-5.46	1.68	-3.25	0.004
	ASV_1041	Bacteria	Chloroflexota	Ktedonobacteria	Ktedonobacterales	Ktedonobacteraceae	u_Ktedonobacteraceae	2.9	-5.06	2.07	-2.45	0.033
	ASV_284	Bacteria	Chloroflexota	Ktedonobacteria	Ktedonobacterales	Ktedonobacteraceae	u_Ktedonobacteraceae	19.6	-4.99	0.97	-5.15	0
	ASV_1214	Bacteria	Chloroflexota	Ktedonobacteria	Ktedonobacterales	Ktedonobacteraceae	u_Ktedonobacteraceae	2.5	-4.86	1.89	-2.58	0.024
	ASV_921	Bacteria	Chloroflexota	Ktedonobacteria	Ktedonobacterales	Ktedonobacteraceae	u_Ktedonobacteraceae	5.3	-4.64	1.9	-2.45	0.033
	ASV_606	Bacteria	Chloroflexota	TK10	u_TK10	u_TK10	u_TK10	7.6	-6.47	1.55	-4.17	0
	ASV_1043	Bacteria	Chloroflexota	TK10	u_TK10	u_TK10	u_TK10	3.4	-5.31	1.37	-3.87	0
	ASV_1300	Bacteria	Chloroflexota	TK10	u_TK10	u_TK10	u_TK10	2.1	-4.61	1.92	-2.4	0.036
	ASV_377	Bacteria	Chloroflexota	TK10	u_TK10	u_TK10	u_TK10	16.5	-2.17	0.87	-2.49	0.03
	ASV_673	Bacteria	Myxococcota	Polyangiia	Haliangiales	Haliangiaceae	u_Haliangiaceae	7	-3.22	1.17	-2.75	0.016
	ASV_480	Bacteria	Myxococcota	Polyangiia	Polyangiales	Polyangiaceae	Pajaroellobacter	10.8	-6.97	2.95	-2.36	0.04
	ASV_588	Bacteria	Myxococcota	Polyangiia	Polyangiales	Polyangiaceae	Pajaroellobacter	8.8	-6.67	1.54	-4.33	0
	ASV_580	Bacteria	Myxococcota	Polyangiia	Polyangiales	Polyangiaceae	Pajaroellobacter	8.6	-6.64	1.2	-5.52	0
	ASV_395	Bacteria	Myxococcota	Polyangiia	Polyangiales	Polyangiaceae	Pajaroellobacter	13.4	-5.1	1.15	-4.45	0
	ASV_900	Bacteria	Myxococcota	Polyangiia	Polyangiales	Polyangiaceae	Pajaroellobacter	4.4	-4.35	1.48	-2.93	0.01
	ASV_799	Bacteria	Nitrospirota	Nitrospiria	Nitrospirales	Nitrospiraceae	Nitrospira	6.3	-4.69	1.64	-2.86	0.012
	ASV_782	Bacteria	Planctomycetota	Phycisphaerae	Tepidisphaerales	WD2101_soil_group	u_WD2101_soil_group	5.3	-5.95	1.43	-4.15	0
	ASV_1056	Bacteria	Planctomycetota	Phycisphaerae	Tepidisphaerales	WD2101_soil_group	u_WD2101_soil_group	3.3	-5.24	1.67	-3.14	0.006
	ASV_1197	Bacteria	Planctomycetota	Phycisphaerae	Tepidisphaerales	WD2101_soil_group	u_WD2101_soil_group	3.2	-5.22	2.03	-2.57	0.024
	ASV_400	Bacteria	Planctomycetota	Phycisphaerae	Tepidisphaerales	WD2101_soil_group	u_WD2101_soil_group	13.6	-5.15	0.92	-5.6	0
	ASV_438	Bacteria	Planctomycetota	Phycisphaerae	Tepidisphaerales	WD2101_soil_group	u_WD2101_soil_group	13	-4.07	1.03	-3.95	0
	ASV_511	Bacteria	Planctomycetota	Planctomycetes	Gemmatales	Gemmataceae	u_Gemmataceae	10.2	-6.89	1.3	-5.3	0
	ASV_617	Bacteria	Planctomycetota	Planctomycetes	Gemmatales	Gemmataceae	u_Gemmataceae	9.5	-6.78	1.38	-4.92	0
	ASV_600	Bacteria	Planctomycetota	Planctomycetes	Gemmatales	Gemmataceae	u_Gemmataceae	8.4	-6.62	1.14	-5.78	0
	ASV_764	Bacteria	Planctomycetota	Planctomycetes	Gemmatales	Gemmataceae	u_Gemmataceae	6.4	-6.23	1.62	-3.85	0.001
	ASV_772	Bacteria	Planctomycetota	Planctomycetes	Gemmatales	Gemmataceae	u_Gemmataceae	5.8	-6.06	1.36	-4.45	0
	ASV_813	Bacteria	Planctomycetota	Planctomycetes	Gemmatales	Gemmataceae	u_Gemmataceae	5.2	-5.93	1.34	-4.43	0
	ASV_620	Bacteria	Planctomycetota	Planctomycetes	Gemmatales	Gemmataceae	u_Gemmataceae	9.1	-5.74	1.28	-4.47	0
	ASV_940	Bacteria	Planctomycetota	Planctomycetes	Gemmatales	Gemmataceae	u_Gemmataceae	4.2	-5.61	1.54	-3.65	0.001
	ASV_941	Bacteria	Planctomycetota	Planctomycetes	Gemmatales	Gemmataceae	u_Gemmataceae	4.1	-5.58	1.36	-4.1	0
	ASV_654	Bacteria	Planctomycetota	Planctomycetes	Gemmatales	Gemmataceae	u_Gemmataceae	6.8	-5.56	1.5	-3.7	0.001
	ASV_1109	Bacteria	Planctomycetota	Planctomycetes	Gemmatales	Gemmataceae	u_Gemmataceae	3.1	-5.15	2.02	-2.54	0.026
	ASV_1072	Bacteria	Planctomycetota	Planctomycetes	Gemmatales	Gemmataceae	u_Gemmataceae	3	-5.11	1.83	-2.79	0.014
	ASV_1206	Bacteria	Planctomycetota	Planctomycetes	Gemmatales	Gemmataceae	u_Gemmataceae	2.9	-5.07	1.84	-2.75	0.016
	ASV_187	Bacteria	Planctomycetota	Planctomycetes	Gemmatales	Gemmataceae	u_Gemmataceae	29.1	-4.98	1.04	-4.8	0
	ASV_1245	Bacteria	Planctomycetota	Planctomycetes	Gemmatales	Gemmataceae	u_Gemmataceae	2.4	-4.8	1.72	-2.8	0.014
	ASV_1246	Bacteria	Planctomycetota	Planctomycetes	Gemmatales	Gemmataceae	u_Gemmataceae	2.4	-4.77	2.06	-2.32	0.044
	ASV_1057	Bacteria	Planctomycetota	Planctomycetes	Gemmatales	Gemmataceae	u_Gemmataceae	3.3	-4.74	1.57	-3.03	0.007
	ASV_118	Bacteria	Planctomycetota	Planctomycetes	Gemmatales	Gemmataceae	u_Gemmataceae	37.3	-2.88	0.82	-3.53	0.002
	ASV_1265	Bacteria	Planctomycetota	Planctomycetes	Isosphaerales	Isosphaeraceae	Tautonia	2.5	-3.8	1.45	-2.62	0.022
	ASV_917	Bacteria	Planctomycetota	Planctomycetes	Isosphaerales	Isosphaeraceae	u_Isosphaeraceae	4.6	-5.75	1.77	-3.25	0.004
	ASV_1298	Bacteria	Planctomycetota	Planctomycetes	Isosphaerales	Isosphaeraceae	u_Isosphaeraceae	2.3	-4.74	2.09	-2.27	0.049
	ASV_740	Bacteria	Planctomycetota	Planctomycetes	Planctomycetales	u_Planctomycetales	u_Planctomycetales	6.2	-6.17	1.72	-3.58	0.001
	ASV_709	Bacteria	Planctomycetota	Planctomycetes	Planctomycetales	u_Planctomycetales	u_Planctomycetales	7	-4.58	1.11	-4.11	0
	ASV_1439	Bacteria	Planctomycetota	vadinHA49	u_vadinHA49	u_vadinHA49	u_vadinHA49	2	-4.5	1.65	-2.72	0.017
	ASV_416	Bacteria	Planctomycetota	vadinHA49	u_vadinHA49	u_vadinHA49	u_vadinHA49	13.3	-2.19	0.69	-3.17	0.005
	ASV_581	Bacteria	Pseudomonadota	Alphaproteobacteria	Acetobacterales	Acetobacteraceae	Acidicaldus	8.8	-6.68	1.2	-5.56	0
	ASV_540	Bacteria	Pseudomonadota	Alphaproteobacteria	Acetobacterales	Acetobacteraceae	Acidiphilium	9.2	-6.74	1.1	-6.11	0
	ASV_943	Bacteria	Pseudomonadota	Alphaproteobacteria	Acetobacterales	Acetobacteraceae	Acidiphilium	4	-5.55	1.63	-3.39	0.002
	ASV_1000	Bacteria	Pseudomonadota	Alphaproteobacteria	Acetobacterales	Acetobacteraceae	Acidisoma	3.7	-5.41	2.18	-2.48	0.03
	ASV_1207	Bacteria	Pseudomonadota	Alphaproteobacteria	Acetobacterales	Acetobacteraceae	Rhodovastum	3.6	-5.39	2.2	-2.45	0.033
	ASV_322	Bacteria	Pseudomonadota	Alphaproteobacteria	Acetobacterales	Acetobacteraceae	u_Acetobacteraceae	15.3	-7.48	1.19	-6.27	0
	ASV_410	Bacteria	Pseudomonadota	Alphaproteobacteria	Acetobacterales	Acetobacteraceae	u_Acetobacteraceae	13.4	-6.79	0.95	-7.14	0
	ASV_639	Bacteria	Pseudomonadota	Alphaproteobacteria	Acetobacterales	Acetobacteraceae	u_Acetobacteraceae	7.5	-6.45	1.89	-3.41	0.002
	ASV_749	Bacteria	Pseudomonadota	Alphaproteobacteria	Acetobacterales	Acetobacteraceae	u_Acetobacteraceae	7.1	-6.36	1.36	-4.68	0
	ASV_873	Bacteria	Pseudomonadota	Alphaproteobacteria	Acetobacterales	Acetobacteraceae	u_Acetobacteraceae	4.6	-5.73	1.76	-3.26	0.004
	ASV_1174	Bacteria	Pseudomonadota	Alphaproteobacteria	Acetobacterales	Acetobacteraceae	u_Acetobacteraceae	2.7	-4.98	1.85	-2.7	0.018
	ASV_38	Bacteria	Pseudomonadota	Alphaproteobacteria	Caulobacterales	Caulobacteraceae	Phenylobacterium	83.3	-5.14	0.82	-6.27	0
	ASV_2	Bacteria	Pseudomonadota	Alphaproteobacteria	Caulobacterales	Caulobacteraceae	Phenylobacterium	377.4	-2.45	0.46	-5.32	0
	ASV_59	Bacteria	Pseudomonadota	Alphaproteobacteria	Caulobacterales	Caulobacteraceae	u_Caulobacteraceae	57.3	-9.38	0.89	-10.57	0
	ASV_592	Bacteria	Pseudomonadota	Alphaproteobacteria	Caulobacterales	Caulobacteraceae	u_Caulobacteraceae	8.6	-6.39	1.36	-4.72	0
	ASV_92	Bacteria	Pseudomonadota	Alphaproteobacteria	Caulobacterales	Caulobacteraceae	u_Caulobacteraceae	44.9	-5.97	0.82	-7.29	0
	ASV_41	Bacteria	Pseudomonadota	Alphaproteobacteria	Caulobacterales	Caulobacteraceae	u_Caulobacteraceae	77.3	-5.25	0.85	-6.17	0
	ASV_429	Bacteria	Pseudomonadota	Alphaproteobacteria	Caulobacterales	Caulobacteraceae	u_Caulobacteraceae	13.2	-1.94	0.86	-2.26	0.05
	ASV_533	Bacteria	Pseudomonadota	Alphaproteobacteria	Elsterales	u_Elsterales	u_Elsterales	10.7	-5.97	1.29	-4.63	0
	ASV_379	Bacteria	Pseudomonadota	Alphaproteobacteria	Elsterales	u_Elsterales	u_Elsterales	14.8	-5.9	0.96	-6.14	0
	ASV_54	Bacteria	Pseudomonadota	Alphaproteobacteria	Elsterales	u_Elsterales	u_Elsterales	62.2	-4.07	0.87	-4.69	0
	ASV_908	Bacteria	Pseudomonadota	Alphaproteobacteria	Elsterales	u_Elsterales	u_Elsterales	4.5	-3.47	1.36	-2.55	0.026
	ASV_329	Bacteria	Pseudomonadota	Alphaproteobacteria	Elsterales	u_Elsterales	u_Elsterales	18.6	-2.98	1.15	-2.6	0.023
	ASV_70	Bacteria	Pseudomonadota	Alphaproteobacteria	Hyphomicrobiales	Beijerinckiaceae	Methylocapsa	58.6	-3.35	0.8	-4.16	0
	ASV_753	Bacteria	Pseudomonadota	Alphaproteobacteria	Hyphomicrobiales	Xanthobacteraceae	u_Xanthobacteraceae	6.4	-6.21	1.45	-4.27	0
	ASV_1117	Bacteria	Pseudomonadota	Alphaproteobacteria	Hyphomicrobiales	Xanthobacteraceae	u_Xanthobacteraceae	3.4	-5.29	2.19	-2.42	0.035
	ASV_1092	Bacteria	Pseudomonadota	Alphaproteobacteria	Micropepsales	Micropepsaceae	u_Micropepsaceae	4.6	-5.72	2.36	-2.43	0.034
	ASV_419	Bacteria	Pseudomonadota	Alphaproteobacteria	Micropepsales	Micropepsaceae	u_Micropepsaceae	13.7	-5.25	1.14	-4.6	0
	ASV_942	Bacteria	Pseudomonadota	Alphaproteobacteria	Reyranellales	Reyranellaceae	Reyranella	4.2	-4.08	1.3	-3.14	0.005
	ASV_1020	Bacteria	Pseudomonadota	Alphaproteobacteria	Sphingomonadales	Sphingomonadaceae	Rhizorhapis	3.9	-5.49	1.36	-4.03	0
	ASV_164	Bacteria	Pseudomonadota	Gammaproteobacteria	Burkholderiales	Comamonadaceae	Piscinibacter	29.6	-2.49	0.89	-2.81	0.014
	ASV_909	Bacteria	Pseudomonadota	Gammaproteobacteria	Burkholderiales	Oxalobacteraceae	[Aquaspirillum]_arcticum_group	4.8	-4.22	1.46	-2.9	0.011
	ASV_465	Bacteria	Pseudomonadota	Gammaproteobacteria	Burkholderiales	SC_I_84	u_SC_I_84	14.5	-7.4	1.89	-3.92	0
	ASV_1076	Bacteria	Pseudomonadota	Gammaproteobacteria	Burkholderiales	SC_I_84	u_SC_I_84	4	-5.53	1.97	-2.81	0.014
	ASV_28	Bacteria	Pseudomonadota	Gammaproteobacteria	Gammaproteobacteria_IS	u_Gammaproteobacteria_IS	Acidibacter	102.6	-2.12	0.75	-2.82	0.013
	ASV_689	Bacteria	Pseudomonadota	Gammaproteobacteria	Lysobacterales	Lysobacteraceae	u_Lysobacteraceae	6.8	-6.31	1.3	-4.86	0
	ASV_266	Bacteria	Pseudomonadota	Gammaproteobacteria	Lysobacterales	Lysobacteraceae	u_Lysobacteraceae	21.3	-1.41	0.59	-2.41	0.036
	ASV_355	Bacteria	Pseudomonadota	Gammaproteobacteria	Lysobacterales	Rhodanobacteraceae	Dokdonella	17.8	-7.21	1.82	-3.96	0
	ASV_76	Bacteria	Pseudomonadota	Gammaproteobacteria	Lysobacterales	Rhodanobacteraceae	Dokdonella	50.1	-5.63	0.82	-6.83	0
	ASV_73	Bacteria	Pseudomonadota	Gammaproteobacteria	Lysobacterales	Rhodanobacteraceae	Rhodanobacter	54.4	-3.82	0.97	-3.95	0
	ASV_247	Bacteria	Pseudomonadota	Gammaproteobacteria	Lysobacterales	Rhodanobacteraceae	Rhodanobacter	20.9	-3.72	1.27	-2.93	0.01
	ASV_603	Bacteria	Pseudomonadota	Gammaproteobacteria	Lysobacterales	Rhodanobacteraceae	Rhodanobacter	8.2	-2.71	1.08	-2.5	0.029
	ASV_104	Bacteria	Pseudomonadota	Gammaproteobacteria	WD260	u_WD260	u_WD260	42.8	-1.88	0.59	-3.21	0.004
	ASV_470	Bacteria	Verrucomicrobiota	Verrucomicrobiia	Chthoniobacterales	Chthoniobacteraceae	Candidatus_Udaeobacter	10.2	-6.89	1.32	-5.22	0
	ASV_49	Bacteria	Verrucomicrobiota	Verrucomicrobiia	Chthoniobacterales	Chthoniobacteraceae	Candidatus_Udaeobacter	69.3	-6.14	0.86	-7.11	0
	ASV_997	Bacteria	Verrucomicrobiota	Verrucomicrobiia	Chthoniobacterales	Chthoniobacteraceae	Candidatus_Udaeobacter	3.8	-5.45	2.16	-2.52	0.027
	ASV_230	Bacteria	Verrucomicrobiota	Verrucomicrobiia	Chthoniobacterales	Chthoniobacteraceae	Candidatus_Udaeobacter	24.7	-3.42	1.11	-3.1	0.006
	ASV_801	Bacteria	Verrucomicrobiota	Verrucomicrobiia	Chthoniobacterales	Chthoniobacteraceae	Chthoniobacter	5.1	-5.89	1.61	-3.66	0.001
	ASV_614	Bacteria	Verrucomicrobiota	Verrucomicrobiia	Chthoniobacterales	Xiphinematobacteraceae	Candidatus_Xiphinematobacter	8.4	-5.61	0.98	-5.71	0
Meadow	ASV_494	Archaea	Thermoproteota	Nitrososphaeria	Group_1.1c	u_Group_1.1c	u_Group_1.1c	10.9	2.74	1.17	2.33	0.042
	ASV_69	Bacteria	Acidobacteriota	Acidobacteriae	Bryobacterales	Bryobacteraceae	Bryobacter	53.4	1.31	0.44	3	0.008
	ASV_351	Bacteria	Acidobacteriota	Acidobacteriae	Bryobacterales	Bryobacteraceae	Bryobacter	14.9	2.38	0.96	2.48	0.03
	ASV_371	Bacteria	Acidobacteriota	Acidobacteriae	Bryobacterales	Bryobacteraceae	Bryobacter	14.4	2.9	0.85	3.42	0.002
	ASV_209	Bacteria	Acidobacteriota	Acidobacteriae	Bryobacterales	Bryobacteraceae	Bryobacter	24.8	2.95	0.64	4.61	0
	ASV_306	Bacteria	Acidobacteriota	Acidobacteriae	Bryobacterales	Bryobacteraceae	Bryobacter	17.5	3.02	0.73	4.14	0
	ASV_1054	Bacteria	Acidobacteriota	Acidobacteriae	Bryobacterales	Bryobacteraceae	Bryobacter	2.9	4.88	1.92	2.54	0.026
	ASV_835	Bacteria	Acidobacteriota	Acidobacteriae	Bryobacterales	Bryobacteraceae	Bryobacter	4.6	5.56	1.82	3.05	0.007
	ASV_821	Bacteria	Acidobacteriota	Acidobacteriae	Bryobacterales	Bryobacteraceae	Bryobacter	4.8	5.6	1.82	3.08	0.006
	ASV_463	Bacteria	Acidobacteriota	Acidobacteriae	Solibacterales	Solibacteraceae	Candidatus_Solibacter	11.8	2.8	0.65	4.31	0
	ASV_711	Bacteria	Acidobacteriota	Acidobacteriae	Solibacterales	Solibacteraceae	Candidatus_Solibacter	6.3	2.99	0.98	3.05	0.007
	ASV_484	Bacteria	Acidobacteriota	Acidobacteriae	Solibacterales	Solibacteraceae	Candidatus_Solibacter	10.1	3.07	1.06	2.89	0.011
	ASV_742	Bacteria	Acidobacteriota	Acidobacteriae	Solibacterales	Solibacteraceae	Candidatus_Solibacter	6.1	3.99	1.28	3.11	0.006
	ASV_242	Bacteria	Acidobacteriota	Acidobacteriae	Solibacterales	Solibacteraceae	Candidatus_Solibacter	22.5	4.14	0.72	5.77	0
	ASV_1134	Bacteria	Acidobacteriota	Acidobacteriae	Solibacterales	Solibacteraceae	Candidatus_Solibacter	3.2	5.01	1.91	2.63	0.021
	ASV_777	Bacteria	Acidobacteriota	Acidobacteriae	Solibacterales	Solibacteraceae	Candidatus_Solibacter	5.6	5.82	1.53	3.8	0.001
	ASV_404	Bacteria	Acidobacteriota	Acidobacteriae	Solibacterales	Solibacteraceae	Candidatus_Solibacter	13.5	5.89	0.96	6.15	0
	ASV_388	Bacteria	Acidobacteriota	Acidobacteriae	Solibacterales	Solibacteraceae	Candidatus_Solibacter	13.5	7.1	1.06	6.69	0
	ASV_363	Bacteria	Acidobacteriota	Acidobacteriae	Solibacterales	Solibacteraceae	Candidatus_Solibacter	15.4	7.29	1.22	5.99	0
	ASV_261	Bacteria	Acidobacteriota	Acidobacteriae	Solibacterales	Solibacteraceae	Candidatus_Solibacter	18.2	7.53	1.04	7.22	0
	ASV_1377	Bacteria	Acidobacteriota	Acidobacteriae	Subgroup_12	u_Subgroup_12	u_Subgroup_12	1.9	4.28	1.81	2.36	0.04
	ASV_812	Bacteria	Acidobacteriota	Acidobacteriae	Subgroup_13	u_Subgroup_13	u_Subgroup_13	5.5	3.21	1.05	3.06	0.007
	ASV_296	Bacteria	Acidobacteriota	Acidobacteriae	Subgroup_2	u_Subgroup_2	u_Subgroup_2	19	1.38	0.56	2.47	0.031
	ASV_231	Bacteria	Acidobacteriota	Acidobacteriae	Subgroup_2	u_Subgroup_2	u_Subgroup_2	21.6	2.05	0.82	2.48	0.03
	ASV_456	Bacteria	Acidobacteriota	Acidobacteriae	Subgroup_2	u_Subgroup_2	u_Subgroup_2	12.2	2.56	1.08	2.37	0.039
	ASV_729	Bacteria	Acidobacteriota	Acidobacteriae	Subgroup_2	u_Subgroup_2	u_Subgroup_2	6.9	3.94	1.54	2.55	0.026
	ASV_582	Bacteria	Acidobacteriota	Acidobacteriae	Subgroup_2	u_Subgroup_2	u_Subgroup_2	8.2	4.38	1.69	2.6	0.023
	ASV_349	Bacteria	Acidobacteriota	Acidobacteriae	Subgroup_2	u_Subgroup_2	u_Subgroup_2	14.9	4.86	1.42	3.42	0.002
	ASV_953	Bacteria	Acidobacteriota	Acidobacteriae	Subgroup_2	u_Subgroup_2	u_Subgroup_2	4.5	4.95	1.91	2.59	0.023
	ASV_1031	Bacteria	Acidobacteriota	Acidobacteriae	Subgroup_2	u_Subgroup_2	u_Subgroup_2	3.3	5.06	1.72	2.94	0.01
	ASV_1089	Bacteria	Acidobacteriota	Acidobacteriae	Subgroup_2	u_Subgroup_2	u_Subgroup_2	3.3	5.08	1.89	2.69	0.018
	ASV_198	Bacteria	Acidobacteriota	Acidobacteriae	Subgroup_2	u_Subgroup_2	u_Subgroup_2	27.1	5.75	0.98	5.85	0
	ASV_732	Bacteria	Acidobacteriota	Acidobacteriae	Subgroup_2	u_Subgroup_2	u_Subgroup_2	5.7	5.87	1.51	3.89	0
	ASV_744	Bacteria	Acidobacteriota	Acidobacteriae	Subgroup_2	u_Subgroup_2	u_Subgroup_2	5.9	5.9	2	2.95	0.009
	ASV_309	Bacteria	Acidobacteriota	Acidobacteriae	Subgroup_2	u_Subgroup_2	u_Subgroup_2	16.5	5.98	1.41	4.25	0
	ASV_417	Bacteria	Acidobacteriota	Acidobacteriae	Subgroup_2	u_Subgroup_2	u_Subgroup_2	13.1	6.07	1.5	4.05	0
	ASV_225	Bacteria	Acidobacteriota	Acidobacteriae	Subgroup_2	u_Subgroup_2	u_Subgroup_2	23.9	6.11	0.89	6.86	0
	ASV_674	Bacteria	Acidobacteriota	Acidobacteriae	Subgroup_2	u_Subgroup_2	u_Subgroup_2	7	6.15	1.53	4.02	0
	ASV_675	Bacteria	Acidobacteriota	Acidobacteriae	Subgroup_2	u_Subgroup_2	u_Subgroup_2	7.4	6.23	1.42	4.39	0
	ASV_552	Bacteria	Acidobacteriota	Acidobacteriae	Subgroup_2	u_Subgroup_2	u_Subgroup_2	9	6.25	1.24	5.02	0
	ASV_452	Bacteria	Acidobacteriota	Acidobacteriae	Subgroup_2	u_Subgroup_2	u_Subgroup_2	11.4	6.32	1.08	5.83	0
	ASV_584	Bacteria	Acidobacteriota	Acidobacteriae	Subgroup_2	u_Subgroup_2	u_Subgroup_2	8.6	6.45	1.08	5.95	0
	ASV_504	Bacteria	Acidobacteriota	Acidobacteriae	Subgroup_2	u_Subgroup_2	u_Subgroup_2	9.2	6.55	1.79	3.66	0.001
	ASV_634	Bacteria	Acidobacteriota	Acidobacteriae	Subgroup_2	u_Subgroup_2	u_Subgroup_2	9.2	6.55	1.33	4.91	0
	ASV_333	Bacteria	Acidobacteriota	Acidobacteriae	Subgroup_2	u_Subgroup_2	u_Subgroup_2	16.9	7.16	0.97	7.39	0
	ASV_330	Bacteria	Acidobacteriota	Acidobacteriae	Subgroup_2	u_Subgroup_2	u_Subgroup_2	16.2	7.37	1.34	5.48	0
	ASV_288	Bacteria	Acidobacteriota	Acidobacteriae	Subgroup_2	u_Subgroup_2	u_Subgroup_2	18.7	7.58	1.2	6.3	0
	ASV_153	Bacteria	Acidobacteriota	Acidobacteriae	Subgroup_2	u_Subgroup_2	u_Subgroup_2	31	8.3	1.5	5.53	0
	ASV_644	Bacteria	Acidobacteriota	Acidobacteriae	Terriglobales	Acidobacteriaceae	Acidicapsa	7.9	6.33	1.1	5.74	0
	ASV_299	Bacteria	Acidobacteriota	Acidobacteriae	Terriglobales	Acidobacteriaceae	Edaphobacter	17.5	7.48	1.16	6.46	0
	ASV_451	Bacteria	Acidobacteriota	Acidobacteriae	Terriglobales	Acidobacteriaceae	Granulicella	11	4.09	1.79	2.28	0.047
	ASV_155	Bacteria	Acidobacteriota	Acidobacteriae	Terriglobales	Acidobacteriaceae	Granulicella	32.6	4.39	0.93	4.69	0
	ASV_625	Bacteria	Acidobacteriota	Acidobacteriae	Terriglobales	Acidobacteriaceae	Granulicella	8.3	5.09	1.22	4.16	0
	ASV_495	Bacteria	Acidobacteriota	Acidobacteriae	Terriglobales	Acidobacteriaceae	Granulicella	10.9	6.8	1.06	6.39	0
	ASV_457	Bacteria	Acidobacteriota	Acidobacteriae	Terriglobales	Acidobacteriaceae	Granulicella	12.1	6.95	1.23	5.66	0
	ASV_200	Bacteria	Acidobacteriota	Acidobacteriae	Terriglobales	Acidobacteriaceae	Granulicella	26.1	8.05	1.11	7.28	0
	ASV_946	Bacteria	Acidobacteriota	Acidobacteriae	Terriglobales	Acidobacteriaceae	Occallatibacter	4.2	5.41	1.43	3.78	0.001
	ASV_898	Bacteria	Acidobacteriota	Acidobacteriae	Terriglobales	Acidobacteriaceae	Occallatibacter	4.8	5.6	1.39	4.02	0
	ASV_136	Bacteria	Acidobacteriota	Acidobacteriae	Terriglobales	Acidobacteriaceae	Occallatibacter	37.3	5.93	0.92	6.45	0
	ASV_343	Bacteria	Acidobacteriota	Acidobacteriae	Terriglobales	Acidobacteriaceae	Occallatibacter	17.8	6.96	1.49	4.68	0
	ASV_461	Bacteria	Acidobacteriota	Acidobacteriae	Terriglobales	Acidobacteriaceae	Occallatibacter	12.4	6.98	1.38	5.06	0
	ASV_641	Bacteria	Acidobacteriota	Acidobacteriae	Terriglobales	Acidobacteriaceae	Silvibacterium	4.1	5.4	2.06	2.61	0.022
	ASV_891	Bacteria	Acidobacteriota	Acidobacteriae	Terriglobales	Acidobacteriaceae	Terracidiphilus	4.5	5.51	1.44	3.83	0.001
	ASV_421	Bacteria	Acidobacteriota	Acidobacteriae	Terriglobales	Acidobacteriaceae	u_Acidobacteriaceae	12	6.93	1.21	5.74	0
	ASV_106	Bacteria	Acidobacteriota	Acidobacteriae	Terriglobales	Koribacteraceae	Candidatus_Koribacter	40.4	2.45	0.79	3.1	0.006
	ASV_152	Bacteria	Acidobacteriota	Acidobacteriae	Terriglobales	u_Terriglobales	u_Terriglobales	33.6	2.14	0.93	2.31	0.045
	ASV_147	Bacteria	Acidobacteriota	Acidobacteriae	Terriglobales	u_Terriglobales	u_Terriglobales	28.5	3.08	0.91	3.39	0.002
	ASV_294	Bacteria	Acidobacteriota	Acidobacteriae	Terriglobales	u_Terriglobales	u_Terriglobales	19.1	3.44	1.02	3.37	0.003
	ASV_1081	Bacteria	Acidobacteriota	Acidobacteriae	Terriglobales	u_Terriglobales	u_Terriglobales	3.7	3.74	1.6	2.34	0.042
	ASV_98	Bacteria	Acidobacteriota	Acidobacteriae	Terriglobales	u_Terriglobales	u_Terriglobales	43	3.85	0.96	4.02	0
	ASV_781	Bacteria	Acidobacteriota	Acidobacteriae	Terriglobales	u_Terriglobales	u_Terriglobales	5.8	3.86	1.2	3.22	0.004
	ASV_45	Bacteria	Acidobacteriota	Acidobacteriae	Terriglobales	u_Terriglobales	u_Terriglobales	68.9	3.89	0.81	4.81	0
	ASV_1049	Bacteria	Acidobacteriota	Acidobacteriae	Terriglobales	u_Terriglobales	u_Terriglobales	3.1	4.13	1.73	2.39	0.037
	ASV_1458	Bacteria	Acidobacteriota	Acidobacteriae	Terriglobales	u_Terriglobales	u_Terriglobales	2.3	4.51	1.85	2.43	0.034
	ASV_165	Bacteria	Acidobacteriota	Acidobacteriae	Terriglobales	u_Terriglobales	u_Terriglobales	33.2	4.63	1.32	3.5	0.002
	ASV_553	Bacteria	Acidobacteriota	Acidobacteriae	Terriglobales	u_Terriglobales	u_Terriglobales	9.2	4.84	1.53	3.17	0.005
	ASV_1142	Bacteria	Acidobacteriota	Acidobacteriae	Terriglobales	u_Terriglobales	u_Terriglobales	3.4	5.11	1.87	2.73	0.017
	ASV_738	Bacteria	Acidobacteriota	Acidobacteriae	Terriglobales	u_Terriglobales	u_Terriglobales	6.3	5.73	1.86	3.08	0.006
	ASV_87	Bacteria	Acidobacteriota	Acidobacteriae	Terriglobales	u_Terriglobales	u_Terriglobales	45.8	5.8	1.07	5.4	0
	ASV_632	Bacteria	Acidobacteriota	Acidobacteriae	Terriglobales	u_Terriglobales	u_Terriglobales	7.6	6.27	1.16	5.39	0
	ASV_492	Bacteria	Acidobacteriota	Acidobacteriae	Terriglobales	u_Terriglobales	u_Terriglobales	11	6.8	1.5	4.53	0
	ASV_251	Bacteria	Acidobacteriota	Acidobacteriae	Terriglobales	u_Terriglobales	u_Terriglobales	19.4	7.09	1.03	6.92	0
	ASV_352	Bacteria	Acidobacteriota	Acidobacteriae	Terriglobales	u_Terriglobales	u_Terriglobales	15.1	7.27	1.36	5.36	0
	ASV_137	Bacteria	Acidobacteriota	Acidobacteriae	Terriglobales	u_Terriglobales	u_Terriglobales	31.3	7.52	1.49	5.04	0
	ASV_130	Bacteria	Acidobacteriota	Acidobacteriae	Terriglobales	u_Terriglobales	u_Terriglobales	32.5	8.37	1.27	6.59	0
	ASV_695	Bacteria	Acidobacteriota	Holophagae	Subgroup_7	u_Subgroup_7	u_Subgroup_7	7	4.55	1.1	4.13	0
	ASV_800	Bacteria	Acidobacteriota	Holophagae	Subgroup_7	u_Subgroup_7	u_Subgroup_7	4.9	5.63	1.82	3.09	0.006
	ASV_842	Bacteria	Acidobacteriota	Holophagae	Subgroup_7	u_Subgroup_7	u_Subgroup_7	5	5.67	1.83	3.1	0.006
	ASV_778	Bacteria	Acidobacteriota	Holophagae	Subgroup_7	u_Subgroup_7	u_Subgroup_7	5.8	5.88	1.45	4.05	0
	ASV_361	Bacteria	Acidobacteriota	Subgroup_5	u_Subgroup_5	u_Subgroup_5	u_Subgroup_5	15.8	2.79	0.81	3.45	0.002
	ASV_162	Bacteria	Acidobacteriota	Thermoanaerobaculia	Thermoanaerobaculales	Thermoanaerobaculaceae	Subgroup_10	31.5	2.95	1.06	2.78	0.015
	ASV_301	Bacteria	Acidobacteriota	Thermoanaerobaculia	Thermoanaerobaculales	Thermoanaerobaculaceae	Subgroup_10	18.6	4.19	1.23	3.4	0.002
	ASV_108	Bacteria	Acidobacteriota	Vicinamibacteria	Vicinamibacterales	u_Vicinamibacterales	u_Vicinamibacterales	42.2	3.76	0.9	4.2	0
	ASV_1493	Bacteria	Acidobacteriota	Vicinamibacteria	Vicinamibacterales	u_Vicinamibacterales	u_Vicinamibacterales	1.8	4.19	1.69	2.47	0.031
	ASV_717	Bacteria	Acidobacteriota	Vicinamibacteria	Vicinamibacterales	u_Vicinamibacterales	u_Vicinamibacterales	7.5	6.25	1.95	3.2	0.004
	ASV_886	Bacteria	Actinomycetota	Acidimicrobiia	Acidimicrobiales	Acidimicrobiaceae	Acidiferrimicrobium	4.6	3.77	1.43	2.64	0.021
	ASV_332	Bacteria	Actinomycetota	Acidimicrobiia	Acidimicrobiales	Acidimicrobiaceae	Acidiferrimicrobium	16.6	4.99	1.16	4.3	0
	ASV_1052	Bacteria	Actinomycetota	Acidimicrobiia	Acidimicrobiales	Acidimicrobiaceae	Acidiferrimicrobium	3.5	5.14	1.46	3.52	0.002
	ASV_687	Bacteria	Actinomycetota	Acidimicrobiia	Acidimicrobiales	Acidimicrobiaceae	Acidiferrimicrobium	6.4	6.02	1.4	4.31	0
	ASV_476	Bacteria	Actinomycetota	Acidimicrobiia	Acidimicrobiales	Acidimicrobiaceae	u_Acidimicrobiaceae	11.3	1.9	0.81	2.35	0.04
	ASV_1118	Bacteria	Actinomycetota	Acidimicrobiia	Acidimicrobiales	Acidimicrobiaceae	u_Acidimicrobiaceae	3.1	4.97	2.05	2.42	0.035
	ASV_694	Bacteria	Actinomycetota	Actinobacteria	Catenulisporales	Catenulisporaceae	Catenulispora	7.3	4.78	1.39	3.44	0.002
	ASV_22	Bacteria	Actinomycetota	Actinobacteria	Frankiales	Acidothermaceae	Acidothermus	113.7	2.53	0.55	4.59	0
	ASV_354	Bacteria	Actinomycetota	Actinobacteria	Frankiales	Acidothermaceae	Acidothermus	15.6	3.51	1.07	3.28	0.004
	ASV_273	Bacteria	Actinomycetota	Actinobacteria	Frankiales	Acidothermaceae	Acidothermus	18.9	3.99	1.05	3.78	0.001
	ASV_125	Bacteria	Actinomycetota	Actinobacteria	Frankiales	Acidothermaceae	Acidothermus	37.2	4.44	0.78	5.72	0
	ASV_573	Bacteria	Actinomycetota	Actinobacteria	Frankiales	Acidothermaceae	Acidothermus	8.8	4.91	1.64	2.99	0.008
	ASV_179	Bacteria	Actinomycetota	Actinobacteria	Frankiales	Acidothermaceae	Acidothermus	30.2	5.1	1.05	4.88	0
	ASV_97	Bacteria	Actinomycetota	Actinobacteria	Frankiales	Acidothermaceae	Acidothermus	46.2	5.4	0.87	6.21	0
	ASV_748	Bacteria	Actinomycetota	Actinobacteria	Frankiales	Acidothermaceae	Acidothermus	7	6.15	1.42	4.32	0
	ASV_222	Bacteria	Actinomycetota	Actinobacteria	Frankiales	Acidothermaceae	Acidothermus	24.4	6.16	1.11	5.54	0
	ASV_262	Bacteria	Actinomycetota	Actinobacteria	Frankiales	Acidothermaceae	Acidothermus	19.8	6.2	1.17	5.29	0
	ASV_96	Bacteria	Actinomycetota	Actinobacteria	Frankiales	Acidothermaceae	Acidothermus	44.9	6.22	1.1	5.68	0
	ASV_519	Bacteria	Actinomycetota	Actinobacteria	Frankiales	Acidothermaceae	Acidothermus	9.3	6.57	1.39	4.72	0
	ASV_281	Bacteria	Actinomycetota	Actinobacteria	Frankiales	Acidothermaceae	Acidothermus	18.1	6.73	1.08	6.22	0
	ASV_185	Bacteria	Actinomycetota	Actinobacteria	Frankiales	Acidothermaceae	Acidothermus	24.5	6.89	1.5	4.59	0
	ASV_446	Bacteria	Actinomycetota	Actinobacteria	Frankiales	Acidothermaceae	Acidothermus	12.6	7	1.66	4.21	0
	ASV_170	Bacteria	Actinomycetota	Actinobacteria	Frankiales	Acidothermaceae	Acidothermus	28.5	7.91	1.04	7.64	0
	ASV_189	Bacteria	Actinomycetota	Actinobacteria	Frankiales	Acidothermaceae	Acidothermus	25.2	8.01	1.1	7.3	0
	ASV_550	Bacteria	Actinomycetota	Actinobacteria	Frankiales	u_Frankiales	u_Frankiales	9.7	2.91	1	2.9	0.011
	ASV_493	Bacteria	Actinomycetota	Actinobacteria	Kitasatosporales	Streptomycetaceae	Kitasatospora	8.3	5.87	1.74	3.37	0.003
	ASV_610	Bacteria	Actinomycetota	Actinobacteria	Mycobacteriales	Mycobacteriaceae	Mycobacterium	7.3	5.11	1.39	3.68	0.001
	ASV_996	Bacteria	Actinomycetota	Actinobacteria	Mycobacteriales	Mycobacteriaceae	Mycobacterium	4.2	5.41	1.83	2.95	0.009
	ASV_435	Bacteria	Actinomycetota	Thermoleophilia	Solirubrobacterales	Solirubrobacteraceae	Baekduia	13	4.11	1.14	3.59	0.001
	ASV_134	Bacteria	Actinomycetota	Thermoleophilia	Solirubrobacterales	Solirubrobacteraceae	Conexibacter	34.7	1.75	0.54	3.24	0.004
	ASV_274	Bacteria	Actinomycetota	Thermoleophilia	Solirubrobacterales	Solirubrobacteraceae	Conexibacter	19.7	3.75	0.99	3.79	0.001
	ASV_688	Bacteria	Actinomycetota	Thermoleophilia	Solirubrobacterales	Solirubrobacteraceae	Conexibacter	6.8	4.95	1.39	3.56	0.001
	ASV_302	Bacteria	Actinomycetota	Thermoleophilia	Solirubrobacterales	Solirubrobacteraceae	Conexibacter	17	5.21	1.11	4.71	0
	ASV_90	Bacteria	Actinomycetota	Thermoleophilia	Solirubrobacterales	Solirubrobacteraceae	Conexibacter	45.4	6.48	0.96	6.75	0
	ASV_455	Bacteria	Armatimonadota	Armatimonadia	Armatimonadales	Armatimonadaceae	u_Armatimonadaceae	12.2	5.31	0.97	5.48	0
	ASV_1191	Bacteria	Armatimonadota	Fimbriimonadia	Fimbriimonadales	Fimbriimonadaceae	u_Fimbriimonadaceae	2.9	4.9	2.06	2.37	0.039
	ASV_825	Bacteria	Armatimonadota	Fimbriimonadia	Fimbriimonadales	Fimbriimonadaceae	u_Fimbriimonadaceae	5.2	5.71	1.23	4.65	0
	ASV_746	Bacteria	Armatimonadota	Chthonomonadia	Chthonomonadales	Chthonomonadaceae	Chthonomonas	6.3	3.38	1.14	2.97	0.009
	ASV_1187	Bacteria	Bacteroidota	Bacteroidia	Cytophagales	Microscillaceae	u_Microscillaceae	2.9	4.88	1.92	2.54	0.026
	ASV_345	Bacteria	Bacteroidota	Bacteroidia	Chitinophagales	Chitinophagaceae	Puia	15.9	5.06	0.99	5.11	0
	ASV_561	Bacteria	Bacteroidota	Bacteroidia	Chitinophagales	Chitinophagaceae	Puia	8.7	5.65	1.14	4.97	0
	ASV_407	Bacteria	Bacteroidota	Bacteroidia	Chitinophagales	Chitinophagaceae	Puia	13.4	6.28	1.09	5.78	0
	ASV_74	Bacteria	Bacteroidota	Bacteroidia	Chitinophagales	Chitinophagaceae	Puia	48.3	6.49	1.01	6.41	0
	ASV_975	Bacteria	Bacteroidota	Bacteroidia	Chitinophagales	Chitinophagaceae	u_Chitinophagaceae	3.9	5.3	1.67	3.18	0.005
	ASV_911	Bacteria	Bacteroidota	Bacteroidia	Sphingobacteriales	AKYH767	u_AKYH767	4.4	5.49	1.28	4.29	0
	ASV_486	Bacteria	Bacteroidota	Bacteroidia	Sphingobacteriales	Sphingobacteriaceae	Mucilaginibacter	11.5	4.64	1.76	2.63	0.021
	ASV_1203	Bacteria	Bacteroidota	Bacteroidia	Sphingobacteriales	Sphingobacteriaceae	Mucilaginibacter	2.6	4.75	2.1	2.26	0.05
	ASV_951	Bacteria	Bacteroidota	Bacteroidia	Sphingobacteriales	Sphingobacteriaceae	Mucilaginibacter	4.2	5.42	1.84	2.94	0.01
	ASV_256	Bacteria	Candidatus_Eremiobacterota	Eremiobacteria	u_Eremiobacteria	u_Eremiobacteria	u_Eremiobacteria	21.4	1.55	0.63	2.44	0.033
	ASV_132	Bacteria	Candidatus_Eremiobacterota	Eremiobacteria	u_Eremiobacteria	u_Eremiobacteria	u_Eremiobacteria	36.9	2.46	1.05	2.34	0.041
	ASV_289	Bacteria	Candidatus_Eremiobacterota	Eremiobacteria	u_Eremiobacteria	u_Eremiobacteria	u_Eremiobacteria	17.4	3.12	1.11	2.82	0.013
	ASV_616	Bacteria	Candidatus_Eremiobacterota	Eremiobacteria	u_Eremiobacteria	u_Eremiobacteria	u_Eremiobacteria	8.1	3.84	1.3	2.95	0.009
	ASV_80	Bacteria	Candidatus_Eremiobacterota	Eremiobacteria	u_Eremiobacteria	u_Eremiobacteria	u_Eremiobacteria	50.4	4.11	0.93	4.42	0
	ASV_833	Bacteria	Candidatus_Eremiobacterota	Eremiobacteria	u_Eremiobacteria	u_Eremiobacteria	u_Eremiobacteria	5.5	4.15	1.55	2.68	0.019
	ASV_1295	Bacteria	Candidatus_Eremiobacterota	Eremiobacteria	u_Eremiobacteria	u_Eremiobacteria	u_Eremiobacteria	2.4	4.58	1.64	2.8	0.014
	ASV_1053	Bacteria	Candidatus_Eremiobacterota	Eremiobacteria	u_Eremiobacteria	u_Eremiobacteria	u_Eremiobacteria	3.3	5.06	2.07	2.44	0.033
	ASV_1033	Bacteria	Candidatus_Eremiobacterota	Eremiobacteria	u_Eremiobacteria	u_Eremiobacteria	u_Eremiobacteria	3.5	5.17	1.89	2.73	0.017
	ASV_698	Bacteria	Candidatus_Eremiobacterota	Eremiobacteria	u_Eremiobacteria	u_Eremiobacteria	u_Eremiobacteria	6.6	6.06	1.36	4.47	0
	ASV_976	Bacteria	Candidatus_Kapabacteria	Kapabacteria	Kapabacteriales	u_Kapabacteriales	u_Kapabacteriales	4	3.4	1.34	2.54	0.026
	ASV_619	Bacteria	Cyanobacteriota	Cyanobacteriia	Chloroplast	u_Chloroplast	u_Chloroplast	8.3	6.4	1.37	4.67	0
	ASV_741	Bacteria	Gemmatimonadota	Gemmatimonadia	Gemmatimonadales	Gemmatimonadaceae	Gemmatimonas	6.4	5.75	1.58	3.65	0.001
	ASV_1039	Bacteria	Gemmatimonadota	Gemmatimonadia	Gemmatimonadales	Gemmatimonadaceae	u_Gemmatimonadaceae	3.7	5.24	1.86	2.83	0.013
	ASV_905	Bacteria	Gemmatimonadota	Gemmatimonadia	Gemmatimonadales	Gemmatimonadaceae	u_Gemmatimonadaceae	3.9	5.32	2.03	2.62	0.022
	ASV_1048	Bacteria	Chloroflexota	Anaerolineae	Aggregatilineales	Aggregatilineaceae	u_Aggregatilineaceae	3.5	5.14	1.71	3	0.008
	ASV_959	Bacteria	Chloroflexota	Anaerolineae	Aggregatilineales	Aggregatilineaceae	u_Aggregatilineaceae	3.9	5.32	1.54	3.46	0.002
	ASV_605	Bacteria	Chloroflexota	Anaerolineae	Aggregatilineales	u_Aggregatilineales	u_Aggregatilineales	7.4	6.23	1.52	4.1	0
	ASV_837	Bacteria	Chloroflexota	Anaerolineae	Anaerolineales	Anaerolineaceae	u_Anaerolineaceae	5.3	5.76	1.66	3.46	0.002
	ASV_658	Bacteria	Chloroflexota	Anaerolineae	Anaerolineales	Anaerolineaceae	u_Anaerolineaceae	6.9	6.14	1.69	3.64	0.001
	ASV_1122	Bacteria	Chloroflexota	JG30_KF_CM66	u_JG30_KF_CM66	u_JG30_KF_CM66	u_JG30_KF_CM66	3	4.95	1.64	3.01	0.008
	ASV_666	Bacteria	Chloroflexota	Ktedonobacteria	Ktedonobacterales	JG30_KF_AS9	u_JG30_KF_AS9	6.4	5.48	1.53	3.59	0.001
	ASV_739	Bacteria	Chloroflexota	Ktedonobacteria	Ktedonobacterales	JG30_KF_AS9	u_JG30_KF_AS9	5.8	5.87	1.56	3.76	0.001
	ASV_667	Bacteria	Chloroflexota	Ktedonobacteria	Ktedonobacterales	JG30_KF_AS9	u_JG30_KF_AS9	6.1	5.96	1.8	3.31	0.003
	ASV_615	Bacteria	Chloroflexota	Ktedonobacteria	Ktedonobacterales	JG30_KF_AS9	u_JG30_KF_AS9	7.4	6.23	1.52	4.1	0
	ASV_269	Bacteria	Chloroflexota	Ktedonobacteria	Ktedonobacterales	Ktedonobacteraceae	1921_2	20.5	2.86	1.22	2.34	0.041
	ASV_178	Bacteria	Chloroflexota	Ktedonobacteria	Ktedonobacterales	Ktedonobacteraceae	1921_2	27.9	3.83	1.06	3.61	0.001
	ASV_1037	Bacteria	Chloroflexota	Ktedonobacteria	Ktedonobacterales	Ktedonobacteraceae	1921_2	3.6	5.19	1.72	3.02	0.008
	ASV_598	Bacteria	Chloroflexota	Ktedonobacteria	Ktedonobacterales	Ktedonobacteraceae	1921_2	7.5	6.26	1.8	3.48	0.002
	ASV_1279	Bacteria	Chloroflexota	Ktedonobacteria	Ktedonobacterales	Ktedonobacteraceae	1921_3	2.7	4.8	2.12	2.27	0.049
	ASV_994	Bacteria	Chloroflexota	Ktedonobacteria	Ktedonobacterales	Ktedonobacteraceae	1921_3	3.5	5.16	1.59	3.24	0.004
	ASV_759	Bacteria	Chloroflexota	Ktedonobacteria	Ktedonobacterales	Ktedonobacteraceae	1959_1	5.9	5.91	2.14	2.76	0.016
	ASV_3	Bacteria	Chloroflexota	Ktedonobacteria	Ktedonobacterales	Ktedonobacteraceae	HSB_OF53_F07	236.2	1.91	0.8	2.39	0.037
	ASV_127	Bacteria	Chloroflexota	Ktedonobacteria	Ktedonobacterales	Ktedonobacteraceae	HSB_OF53_F07	39.8	3.71	1.38	2.68	0.019
	ASV_100	Bacteria	Chloroflexota	Ktedonobacteria	Ktedonobacterales	Ktedonobacteraceae	HSB_OF53_F07	7.2	4	1.41	2.84	0.013
	ASV_286	Bacteria	Chloroflexota	Ktedonobacteria	Ktedonobacterales	Ktedonobacteraceae	HSB_OF53_F07	19.4	4.52	1.22	3.71	0.001
	ASV_819	Bacteria	Chloroflexota	Ktedonobacteria	Ktedonobacterales	Ktedonobacteraceae	HSB_OF53_F07	4.9	5.65	2.17	2.61	0.023
	ASV_867	Bacteria	Chloroflexota	Ktedonobacteria	Ktedonobacterales	Ktedonobacteraceae	HSB_OF53_F07	5.2	5.72	2.18	2.63	0.021
	ASV_105	Bacteria	Chloroflexota	Ktedonobacteria	Ktedonobacterales	Ktedonobacteraceae	HSB_OF53_F07	41.9	6.14	1.27	4.83	0
	ASV_116	Bacteria	Chloroflexota	Ktedonobacteria	Ktedonobacterales	Ktedonobacteraceae	HSB_OF53_F07	39.1	6.87	0.98	7.04	0
	ASV_491	Bacteria	Chloroflexota	Ktedonobacteria	Ktedonobacterales	Ktedonobacteraceae	HSB_OF53_F07	11.6	6.88	1.7	4.05	0
	ASV_334	Bacteria	Chloroflexota	Ktedonobacteria	Ktedonobacterales	Ktedonobacteraceae	HSB_OF53_F07	16.6	7.4	1.53	4.85	0
	ASV_234	Bacteria	Chloroflexota	Ktedonobacteria	Ktedonobacterales	Ktedonobacteraceae	HSB_OF53_F07	20.4	7.7	1.77	4.34	0
	ASV_315	Bacteria	Chloroflexota	Ktedonobacteria	Ktedonobacterales	Ktedonobacteraceae	JG30a_KF_32	17.7	3.68	1.13	3.26	0.004
	ASV_528	Bacteria	Chloroflexota	Ktedonobacteria	Ktedonobacterales	Ktedonobacteraceae	JG30a_KF_32	10	3.84	1.61	2.38	0.038
	ASV_1242	Bacteria	Chloroflexota	Ktedonobacteria	Ktedonobacterales	Ktedonobacteraceae	JG30a_KF_32	2.6	4.72	1.77	2.66	0.02
	ASV_520	Bacteria	Chloroflexota	Ktedonobacteria	Ktedonobacterales	Ktedonobacteraceae	JG30a_KF_32	10.6	4.8	1.34	3.58	0.001
	ASV_1247	Bacteria	Chloroflexota	Ktedonobacteria	Ktedonobacterales	Ktedonobacteraceae	JG30a_KF_32	2.8	4.85	2.11	2.29	0.046
	ASV_665	Bacteria	Chloroflexota	Ktedonobacteria	Ktedonobacterales	Ktedonobacteraceae	JG30a_KF_32	7.1	6.18	1.95	3.17	0.005
	ASV_197	Bacteria	Chloroflexota	Ktedonobacteria	Ktedonobacterales	Ktedonobacteraceae	u_Ktedonobacteraceae	27.6	2.8	0.84	3.33	0.003
	ASV_398	Bacteria	Chloroflexota	Ktedonobacteria	Ktedonobacterales	Ktedonobacteraceae	u_Ktedonobacteraceae	13.7	3.48	1.39	2.5	0.029
	ASV_851	Bacteria	Chloroflexota	Ktedonobacteria	Ktedonobacterales	Ktedonobacteraceae	u_Ktedonobacteraceae	4.9	4.82	1.76	2.73	0.017
	ASV_915	Bacteria	Chloroflexota	Ktedonobacteria	Ktedonobacterales	Ktedonobacteraceae	u_Ktedonobacteraceae	4.4	5.47	2.03	2.7	0.018
	ASV_661	Bacteria	Chloroflexota	Ktedonobacteria	Ktedonobacterales	Ktedonobacteraceae	u_Ktedonobacteraceae	7.2	5.65	1.32	4.28	0
	ASV_678	Bacteria	Chloroflexota	Ktedonobacteria	Ktedonobacterales	Ktedonobacteraceae	u_Ktedonobacteraceae	7.3	5.67	1.38	4.11	0
	ASV_852	Bacteria	Chloroflexota	Ktedonobacteria	Ktedonobacterales	Ktedonobacteraceae	u_Ktedonobacteraceae	5.1	5.71	1.68	3.4	0.002
	ASV_708	Bacteria	Chloroflexota	Ktedonobacteria	Ktedonobacterales	Ktedonobacteraceae	u_Ktedonobacteraceae	6.4	6.03	1.65	3.64	0.001
	ASV_357	Bacteria	Chloroflexota	Ktedonobacteria	Ktedonobacterales	Ktedonobacteraceae	u_Ktedonobacteraceae	15.4	6.76	1.31	5.15	0
	ASV_233	Bacteria	Chloroflexota	Ktedonobacteria	Ktedonobacterales	Ktedonobacteraceae	u_Ktedonobacteraceae	21	7.47	1.59	4.71	0
	ASV_218	Bacteria	Chloroflexota	Ktedonobacteria	Ktedonobacterales	Ktedonobacteraceae	u_Ktedonobacteraceae	25.2	7.74	0.96	8.08	0
	ASV_71	Bacteria	Chloroflexota	Ktedonobacteria	Ktedonobacterales	Ktedonobacteraceae	u_Ktedonobacteraceae	43.8	8.27	1.63	5.09	0
	ASV_633	Bacteria	Chloroflexota	TK10	u_TK10	u_TK10	u_TK10	7.2	6.2	1.78	3.48	0.002
	ASV_862	Bacteria	Methylomirabilota	Methylomirabilia	Rokubacteriales	u_Rokubacteriales	u_Rokubacteriales	4.5	5.51	1.83	3.01	0.008
	ASV_24	Bacteria	Myxococcota	Myxococcia	Myxococcales	Myxococcaceae	u_Myxococcaceae	107.6	1.69	0.43	3.93	0
	ASV_338	Bacteria	Myxococcota	Myxococcia	Myxococcales	Myxococcaceae	u_Myxococcaceae	15.5	3.88	0.92	4.22	0
	ASV_611	Bacteria	Myxococcota	Myxococcia	Myxococcales	Myxococcaceae	u_Myxococcaceae	7.3	6.22	1.13	5.5	0
	ASV_426	Bacteria	Myxococcota	Polyangiia	Haliangiales	Haliangiaceae	u_Haliangiaceae	13.8	2.11	0.88	2.4	0.037
	ASV_285	Bacteria	Myxococcota	Polyangiia	Haliangiales	Haliangiaceae	u_Haliangiaceae	18.7	5.4	0.9	6.01	0
	ASV_391	Bacteria	Myxococcota	Polyangiia	Polyangiales	Polyangiaceae	Pajaroellobacter	13.9	1.89	0.73	2.58	0.024
	ASV_776	Bacteria	Myxococcota	Polyangiia	Polyangiales	Polyangiaceae	Pajaroellobacter	5.7	5.87	1.64	3.58	0.001
	ASV_700	Bacteria	Myxococcota	Polyangiia	Polyangiales	Polyangiaceae	Pajaroellobacter	6.9	6.14	1.63	3.77	0.001
	ASV_567	Bacteria	Myxococcota	Polyangiia	Polyangiales	Polyangiaceae	Pajaroellobacter	8.3	6.41	1.33	4.8	0
	ASV_444	Bacteria	Myxococcota	Polyangiia	Polyangiales	Polyangiaceae	Pajaroellobacter	11.7	6.9	1.48	4.67	0
	ASV_1219	Bacteria	Planctomycetota	BD7_11	u_BD7_11	u_BD7_11	u_BD7_11	2.6	4.72	1.6	2.96	0.009
	ASV_859	Bacteria	Planctomycetota	BD7_11	u_BD7_11	u_BD7_11	u_BD7_11	4.5	5.53	1.99	2.78	0.015
	ASV_872	Bacteria	Planctomycetota	BD7_11	u_BD7_11	u_BD7_11	u_BD7_11	4.6	5.55	1.98	2.8	0.014
	ASV_1119	Bacteria	Planctomycetota	Phycisphaerae	Tepidisphaerales	CPla_3_termite_group	u_CPla_3_termite_group	3.1	4.99	1.44	3.45	0.002
	ASV_1120	Bacteria	Planctomycetota	Phycisphaerae	Tepidisphaerales	WD2101_soil_group	u_WD2101_soil_group	3	4.92	1.72	2.86	0.012
	ASV_1156	Bacteria	Planctomycetota	Phycisphaerae	Tepidisphaerales	WD2101_soil_group	u_WD2101_soil_group	3.2	5.04	1.71	2.94	0.01
	ASV_803	Bacteria	Planctomycetota	Phycisphaerae	Tepidisphaerales	WD2101_soil_group	u_WD2101_soil_group	5.4	5.77	1.35	4.27	0
	ASV_1087	Bacteria	Planctomycetota	Pla4_lineage	u_Pla4_lineage	u_Pla4_lineage	u_Pla4_lineage	3.2	4.46	1.64	2.72	0.017
	ASV_1038	Bacteria	Planctomycetota	Planctomycetes	Gemmatales	Gemmataceae	Gemmata	3.1	4.96	1.72	2.88	0.011
	ASV_111	Bacteria	Planctomycetota	Planctomycetes	Gemmatales	Gemmataceae	u_Gemmataceae	42.2	1.21	0.47	2.57	0.024
	ASV_734	Bacteria	Planctomycetota	Planctomycetes	Gemmatales	Gemmataceae	u_Gemmataceae	6.7	3.69	1.33	2.78	0.015
	ASV_344	Bacteria	Planctomycetota	Planctomycetes	Gemmatales	Gemmataceae	u_Gemmataceae	17	3.98	1.14	3.5	0.002
	ASV_596	Bacteria	Planctomycetota	Planctomycetes	Gemmatales	Gemmataceae	u_Gemmataceae	8.6	5.05	1.1	4.58	0
	ASV_1046	Bacteria	Planctomycetota	Planctomycetes	Gemmatales	Gemmataceae	u_Gemmataceae	3.4	5.13	1.86	2.76	0.015
	ASV_1051	Bacteria	Planctomycetota	Planctomycetes	Gemmatales	Gemmataceae	u_Gemmataceae	3.6	5.21	1.77	2.94	0.01
	ASV_944	Bacteria	Planctomycetota	Planctomycetes	Gemmatales	Gemmataceae	u_Gemmataceae	4.1	5.37	1.3	4.14	0
	ASV_816	Bacteria	Planctomycetota	Planctomycetes	Gemmatales	Gemmataceae	u_Gemmataceae	5.2	5.71	1.64	3.47	0.002
	ASV_784	Bacteria	Planctomycetota	Planctomycetes	Gemmatales	Gemmataceae	u_Gemmataceae	5.5	5.82	1.49	3.89	0
	ASV_743	Bacteria	Planctomycetota	Planctomycetes	Gemmatales	Gemmataceae	u_Gemmataceae	6.2	5.98	1.63	3.67	0.001
	ASV_653	Bacteria	Planctomycetota	Planctomycetes	Gemmatales	Gemmataceae	u_Gemmataceae	7.1	6.17	1.77	3.49	0.002
	ASV_415	Bacteria	Planctomycetota	Planctomycetes	Gemmatales	Gemmataceae	u_Gemmataceae	13.8	7.14	1.35	5.3	0
	ASV_950	Bacteria	Planctomycetota	Planctomycetes	Isosphaerales	Isosphaeraceae	Aquisphaera	4.1	4.54	1.75	2.59	0.023
	ASV_972	Bacteria	Planctomycetota	Planctomycetes	Isosphaerales	Isosphaeraceae	Aquisphaera	3.7	5.25	2.22	2.36	0.04
	ASV_854	Bacteria	Planctomycetota	Planctomycetes	Isosphaerales	Isosphaeraceae	Aquisphaera	4.7	5.58	1.52	3.67	0.001
	ASV_473	Bacteria	Planctomycetota	Planctomycetes	Planctomycetales	u_Planctomycetales	u_Planctomycetales	10.7	6.77	1.02	6.64	0
	ASV_390	Bacteria	Pseudomonadota	Alphaproteobacteria	Acetobacterales	Acetobacteraceae	Acidicaldus	14.4	2.32	0.86	2.69	0.019
	ASV_341	Bacteria	Pseudomonadota	Alphaproteobacteria	Acetobacterales	Acetobacteraceae	u_Acetobacteraceae	16	1.88	0.66	2.86	0.012
	ASV_829	Bacteria	Pseudomonadota	Alphaproteobacteria	Acetobacterales	Acetobacteraceae	u_Acetobacteraceae	5.1	5.41	1.2	4.49	0
	ASV_411	Bacteria	Pseudomonadota	Alphaproteobacteria	Caulobacterales	Caulobacteraceae	Phenylobacterium	13	4.93	1.15	4.28	0
	ASV_244	Bacteria	Pseudomonadota	Alphaproteobacteria	Caulobacterales	Caulobacteraceae	u_Caulobacteraceae	21.1	2.39	0.8	3.01	0.008
	ASV_534	Bacteria	Pseudomonadota	Alphaproteobacteria	Caulobacterales	Caulobacteraceae	u_Caulobacteraceae	9.2	6.01	1.43	4.2	0
	ASV_560	Bacteria	Pseudomonadota	Alphaproteobacteria	Elsterales	Elsteraceae	Aliidongia	9.2	6.27	0.98	6.42	0
	ASV_370	Bacteria	Pseudomonadota	Alphaproteobacteria	Elsterales	Elsteraceae	u_Elsteraceae	14	7.15	1.08	6.61	0
	ASV_382	Bacteria	Pseudomonadota	Alphaproteobacteria	Elsterales	u_Elsterales	u_Elsterales	14.4	3.53	0.82	4.31	0
	ASV_1278	Bacteria	Pseudomonadota	Alphaproteobacteria	Elsterales	u_Elsterales	u_Elsterales	2.5	4.68	1.78	2.63	0.021
	ASV_1070	Bacteria	Pseudomonadota	Alphaproteobacteria	Elsterales	u_Elsterales	u_Elsterales	3.3	5.06	2.03	2.49	0.03
	ASV_970	Bacteria	Pseudomonadota	Alphaproteobacteria	Elsterales	u_Elsterales	u_Elsterales	3.9	5.3	1.4	3.78	0.001
	ASV_907	Bacteria	Pseudomonadota	Alphaproteobacteria	Elsterales	u_Elsterales	u_Elsterales	4.7	5.58	2.17	2.56	0.025
	ASV_866	Bacteria	Pseudomonadota	Alphaproteobacteria	Elsterales	u_Elsterales	u_Elsterales	4.8	5.6	1.54	3.65	0.001
	ASV_375	Bacteria	Pseudomonadota	Alphaproteobacteria	Elsterales	u_Elsterales	u_Elsterales	13.9	7.14	1.2	5.93	0
	ASV_682	Bacteria	Pseudomonadota	Alphaproteobacteria	Hyphomicrobiales	Beijerinckiaceae	Roseiarcus	7.5	4.14	1.38	2.99	0.008
	ASV_91	Bacteria	Pseudomonadota	Alphaproteobacteria	Hyphomicrobiales	Beijerinckiaceae	Roseiarcus	45.3	4.22	0.68	6.21	0
	ASV_510	Bacteria	Pseudomonadota	Alphaproteobacteria	Hyphomicrobiales	Beijerinckiaceae	Roseiarcus	9.9	6.65	1.14	5.82	0
	ASV_765	Bacteria	Pseudomonadota	Alphaproteobacteria	Hyphomicrobiales	Hyphomicrobiaceae	Pedomicrobium	5.4	5.77	1.53	3.78	0.001
	ASV_766	Bacteria	Pseudomonadota	Alphaproteobacteria	Hyphomicrobiales	Rhodomicrobiaceae	Rhodomicrobium	5.4	4.75	1.55	3.07	0.007
	ASV_270	Bacteria	Pseudomonadota	Alphaproteobacteria	Hyphomicrobiales	u_Hyphomicrobiales	u_Hyphomicrobiales	19.5	1.31	0.5	2.64	0.021
	ASV_126	Bacteria	Pseudomonadota	Alphaproteobacteria	Hyphomicrobiales	Xanthobacteraceae	Bradyrhizobium	37.6	5.07	1.11	4.59	0
	ASV_892	Bacteria	Pseudomonadota	Alphaproteobacteria	Hyphomicrobiales	Xanthobacteraceae	Rhodoplanes	4.7	4.12	1.43	2.87	0.012
	ASV_5	Bacteria	Pseudomonadota	Alphaproteobacteria	Hyphomicrobiales	Xanthobacteraceae	u_Xanthobacteraceae	205.6	1.12	0.39	2.86	0.012
	ASV_58	Bacteria	Pseudomonadota	Alphaproteobacteria	Hyphomicrobiales	Xanthobacteraceae	u_Xanthobacteraceae	59.2	2.72	0.62	4.41	0
	ASV_501	Bacteria	Pseudomonadota	Alphaproteobacteria	Hyphomicrobiales	Xanthobacteraceae	u_Xanthobacteraceae	10.4	6.73	1.33	5.07	0
	ASV_420	Bacteria	Pseudomonadota	Alphaproteobacteria	Hyphomicrobiales	Xanthobacteraceae	u_Xanthobacteraceae	13	7.05	0.99	7.1	0
	ASV_384	Bacteria	Pseudomonadota	Alphaproteobacteria	Hyphomicrobiales	Xanthobacteraceae	u_Xanthobacteraceae	13.9	7.14	1.33	5.36	0
	ASV_443	Bacteria	Pseudomonadota	Alphaproteobacteria	Micropepsales	Micropepsaceae	Rhizomicrobium	11.6	6.88	1.23	5.59	0
	ASV_983	Bacteria	Pseudomonadota	Alphaproteobacteria	Micropepsales	Micropepsaceae	u_Micropepsaceae	3.8	3.16	1.28	2.48	0.031
	ASV_396	Bacteria	Pseudomonadota	Alphaproteobacteria	Micropepsales	Micropepsaceae	u_Micropepsaceae	14.1	4.03	0.85	4.74	0
	ASV_176	Bacteria	Pseudomonadota	Alphaproteobacteria	Micropepsales	Micropepsaceae	u_Micropepsaceae	29.5	4.76	0.78	6.1	0
	ASV_1104	Bacteria	Pseudomonadota	Alphaproteobacteria	Micropepsales	Micropepsaceae	u_Micropepsaceae	3.2	5.03	1.9	2.64	0.021
	ASV_454	Bacteria	Pseudomonadota	Alphaproteobacteria	Micropepsales	Micropepsaceae	u_Micropepsaceae	12.2	6.15	0.97	6.36	0
	ASV_483	Bacteria	Pseudomonadota	Alphaproteobacteria	Micropepsales	Micropepsaceae	u_Micropepsaceae	10.7	6.76	1.4	4.83	0
	ASV_578	Bacteria	Pseudomonadota	Alphaproteobacteria	Reyranellales	Reyranellaceae	Reyranella	9.3	2.45	1.04	2.35	0.041
	ASV_806	Bacteria	Pseudomonadota	Alphaproteobacteria	Reyranellales	Reyranellaceae	Reyranella	5.4	5.77	1.8	3.21	0.004
	ASV_1157	Bacteria	Pseudomonadota	Alphaproteobacteria	Rhodospirillales	Magnetospirillaceae	u_Magnetospirillaceae	2.9	4.9	1.62	3.03	0.007
	ASV_890	Bacteria	Pseudomonadota	Alphaproteobacteria	Rhodospirillales	u_Rhodospirillales	u_Rhodospirillales	4.8	5.6	1.66	3.38	0.003
	ASV_702	Bacteria	Pseudomonadota	Alphaproteobacteria	u_Alphaproteobacteria	u_Alphaproteobacteria	Hypericibacter	6.3	5.19	1.37	3.78	0.001
	ASV_590	Bacteria	Pseudomonadota	Alphaproteobacteria	u_Alphaproteobacteria	u_Alphaproteobacteria	Hypericibacter	8.5	6.43	1.28	5.04	0
	ASV_226	Bacteria	Pseudomonadota	Gammaproteobacteria	Burkholderiales	A21b	u_A21b	23.6	2.76	0.88	3.13	0.006
	ASV_460	Bacteria	Pseudomonadota	Gammaproteobacteria	Burkholderiales	A21b	u_A21b	11.8	3.59	1.16	3.1	0.006
	ASV_295	Bacteria	Pseudomonadota	Gammaproteobacteria	Burkholderiales	A21b	u_A21b	19.2	3.82	1.25	3.05	0.007
	ASV_138	Bacteria	Pseudomonadota	Gammaproteobacteria	Burkholderiales	A21b	u_A21b	31.9	5.73	1.08	5.31	0
	ASV_101	Bacteria	Pseudomonadota	Gammaproteobacteria	Burkholderiales	Burkholderiaceae	Burkholderia_Caballeronia_Paraburkholderia	45.1	2.14	0.58	3.7	0.001
	ASV_747	Bacteria	Pseudomonadota	Gammaproteobacteria	Burkholderiales	Comamonadaceae	Xylophilus	5.5	3.88	1.24	3.12	0.006
	ASV_703	Bacteria	Pseudomonadota	Gammaproteobacteria	Burkholderiales	Nitrosomonadaceae	Ellin6067	6.9	4.13	1.78	2.32	0.044
	ASV_718	Bacteria	Pseudomonadota	Gammaproteobacteria	Burkholderiales	Nitrosomonadaceae	Ellin6067	6.9	6.14	2.15	2.86	0.012
	ASV_327	Bacteria	Pseudomonadota	Gammaproteobacteria	Burkholderiales	Nitrosomonadaceae	Ellin6067	16.9	6.2	1.8	3.44	0.002
	ASV_310	Bacteria	Pseudomonadota	Gammaproteobacteria	Burkholderiales	Oxalobacteraceae	Collimonas	17.4	2.02	0.76	2.64	0.021
	ASV_405	Bacteria	Pseudomonadota	Gammaproteobacteria	Burkholderiales	Oxalobacteraceae	u_Oxalobacteraceae	12.9	4.03	1.19	3.4	0.002
	ASV_184	Bacteria	Pseudomonadota	Gammaproteobacteria	Burkholderiales	u_Burkholderiales	u_Burkholderiales	27.7	3.47	1.02	3.39	0.002
	ASV_422	Bacteria	Pseudomonadota	Gammaproteobacteria	Burkholderiales	u_Burkholderiales	u_Burkholderiales	13.4	3.77	0.89	4.23	0
	ASV_793	Bacteria	Pseudomonadota	Gammaproteobacteria	Burkholderiales	u_Burkholderiales	u_Burkholderiales	5.9	4.77	1.5	3.17	0.005
	ASV_331	Bacteria	Pseudomonadota	Gammaproteobacteria	Gammaproteobacteria_IS	u_Gammaproteobacteria_IS	Acidibacter	16.1	3.02	1.16	2.6	0.023
	ASV_263	Bacteria	Pseudomonadota	Gammaproteobacteria	Gammaproteobacteria_IS	u_Gammaproteobacteria_IS	Acidibacter	20.6	3.26	1.35	2.42	0.035
	ASV_937	Bacteria	Pseudomonadota	Gammaproteobacteria	Gammaproteobacteria_IS	u_Gammaproteobacteria_IS	Acidibacter	3.9	5.33	1.73	3.09	0.006
	ASV_485	Bacteria	Pseudomonadota	Gammaproteobacteria	Gammaproteobacteria_IS	u_Gammaproteobacteria_IS	Acidibacter	10	5.86	1.25	4.7	0
	ASV_142	Bacteria	Pseudomonadota	Gammaproteobacteria	Gammaproteobacteria_IS	u_Gammaproteobacteria_IS	Acidibacter	31.2	6.12	1.3	4.72	0
	ASV_669	Bacteria	Pseudomonadota	Gammaproteobacteria	JG36_TzT_191	u_JG36_TzT_191	u_JG36_TzT_191	6.6	6.08	1.34	4.54	0
	ASV_716	Bacteria	Pseudomonadota	Gammaproteobacteria	JG36_TzT_191	u_JG36_TzT_191	u_JG36_TzT_191	6.9	6.12	1.14	5.39	0
	ASV_575	Bacteria	Pseudomonadota	Gammaproteobacteria	JG36_TzT_191	u_JG36_TzT_191	u_JG36_TzT_191	9	6.52	1.77	3.69	0.001
	ASV_1045	Bacteria	Pseudomonadota	Gammaproteobacteria	Lysobacterales	Lysobacteraceae	u_Lysobacteraceae	3	4.95	1.91	2.59	0.023
	ASV_1140	Bacteria	Pseudomonadota	Gammaproteobacteria	Lysobacterales	Rhodanobacteraceae	Dyella	3	4.95	2.09	2.36	0.039
	ASV_464	Bacteria	Pseudomonadota	Gammaproteobacteria	Lysobacterales	Rhodanobacteraceae	Dyella	11.5	6.6	1.34	4.93	0
	ASV_158	Bacteria	Pseudomonadota	Gammaproteobacteria	Lysobacterales	Rhodanobacteraceae	Rhodanobacter	31.5	3.03	0.73	4.16	0
	ASV_685	Bacteria	Pseudomonadota	Gammaproteobacteria	Lysobacterales	Rhodanobacteraceae	Rhodanobacter	6.6	4.39	1.24	3.53	0.002
	ASV_728	Bacteria	Pseudomonadota	Gammaproteobacteria	Lysobacterales	Rhodanobacteraceae	Rhodanobacter	6.2	5.98	1.37	4.35	0
	ASV_211	Bacteria	Pseudomonadota	Gammaproteobacteria	Pseudomonadales	Pseudomonadaceae	Pseudomonas	25.2	4.33	0.81	5.35	0
	ASV_271	Bacteria	Pseudomonadota	Gammaproteobacteria	Steroidobacterales	Steroidobacteraceae	u_Steroidobacteraceae	17	7.43	1.51	4.91	0
	ASV_46	Bacteria	Pseudomonadota	Gammaproteobacteria	WD260	u_WD260	u_WD260	71.1	2.32	0.58	3.98	0
	ASV_961	Bacteria	Verrucomicrobiota	Verrucomicrobiia	Chthoniobacterales	Chthoniobacteraceae	Chthoniobacter	3.7	5.24	1.86	2.82	0.013
	ASV_760	Bacteria	Verrucomicrobiota	Verrucomicrobiia	Chthoniobacterales	Xiphinematobacteraceae	Candidatus_Xiphinematobacter	6.5	6.04	1.66	3.64	0.001
	ASV_216	Bacteria	Verrucomicrobiota	Verrucomicrobiia	Chthoniobacterales	Xiphinematobacteraceae	Candidatus_Xiphinematobacter	24.4	7.16	0.94	7.65	0
	ASV_224	Bacteria	Verrucomicrobiota	Verrucomicrobiia	Chthoniobacterales	Xiphinematobacteraceae	Candidatus_Xiphinematobacter	23.1	7.87	1	7.91	0
	ASV_213	Bacteria	Verrucomicrobiota	Verrucomicrobiia	Methylacidiphilales	Methylacidiphilaceae	u_Methylacidiphilaceae	25.1	4.1	0.79	5.17	0
	ASV_960	Bacteria	Verrucomicrobiota	Verrucomicrobiia	Opitutales	Opitutaceae	Opitutus	4.1	5.38	2.02	2.67	0.019
	ASV_710	Bacteria	Verrucomicrobiota	Verrucomicrobiia	Opitutales	Opitutaceae	Opitutus	6.6	5.53	1.05	5.25	0
	ASV_613	Bacteria	Verrucomicrobiota	Verrucomicrobiia	Opitutales	Opitutaceae	Opitutus	7.8	5.78	1.31	4.4	0
	ASV_622	Bacteria	Verrucomicrobiota	Verrucomicrobiia	Opitutales	Opitutaceae	Opitutus	8.7	6.46	1.25	5.15	0
	ASV_569	Bacteria	Verrucomicrobiota	Verrucomicrobiia	Pedosphaerales	Pedosphaeraceae	u_Pedosphaeraceae	9.5	4.19	1.56	2.68	0.019
	ASV_538	Bacteria	Verrucomicrobiota	Verrucomicrobiia	Pedosphaerales	Pedosphaeraceae	u_Pedosphaeraceae	10.1	4.32	1.78	2.43	0.034
	ASV_786	Bacteria	Verrucomicrobiota	Verrucomicrobiia	Pedosphaerales	Pedosphaeraceae	u_Pedosphaeraceae	5.4	5.78	1.79	3.23	0.004
	ASV_624	Bacteria	Verrucomicrobiota	Verrucomicrobiia	Pedosphaerales	Pedosphaeraceae	u_Pedosphaeraceae	8.1	6.37	1.48	4.31	0
	ASV_257	Bacteria	Verrucomicrobiota	Verrucomicrobiia	Pedosphaerales	Pedosphaeraceae	u_Pedosphaeraceae	21	6.67	0.95	6.99	0
	ASV_999	Bacteria	Verrucomicrobiota	Verrucomicrobiia	S_BQ2_57_soil_group	u_S_BQ2_57_soil_group	u_S_BQ2_57_soil_group	3.8	4.98	2.07	2.41	0.036

## Sheet: S8_deseq_fungi
Table S8. Detailed taxonomical affiliation of differential abundance of fungal SHs/ASVs identified in meadow and scree soil using DESeq2 and their lifestyle according to FungalTraits database.
	Phylum	Class	Order	Family	Genus	Species	SH/ASV code	primary lifestyle	secondary lifestyle	baseMean	log2-fold change	lfcSE	stat	Adjusted p-value
Scree	Ascomycota	Lecanoromycetes	Lecanorales	Cladoniaceae	Stereocaulon	Stereocaulon nanodes	SH0880037.10FU	lichenized		265.8	-10.9	1.99	-5.48	0
	Ascomycota	Lecanoromycetes	Lecanorales	Lecanoraceae	Lecanora	u_Lecanora	ASV_460	lichenized		11.4	-7.1	2.45	-2.89	0.01
	Ascomycota	Lecanoromycetes	Rhizocarpales	Rhizocarpaceae	Rhizocarpon	Rhizocarpon geographicum	SH0846753.10FU	lichenized		11.4	-6.7	2.95	-2.29	0.043
	Ascomycota	Lecanoromycetes	Rhizocarpales	Rhizocarpaceae	Rhizocarpon	u_Rhizocarpon	ASV_138	lichenized		11.4	-24.6	2.53	-9.74	0
	Ascomycota	Lecanoromycetes	Acarosporales	Acarosporales_fam_IS	Acarosporales_gen_IS	Acarosporales sp.	SH1010644.10FU	lichenized		11.4	-13.1	1.34	-9.77	0
	Ascomycota	Leotiomycetes	Helotiales	Helotiales_fam_IS	Crocicreas	u_Crocicreas	ASV_142	litter_saprotroph		11.4	-24.4	2.74	-8.91	0
	Ascomycota	Leotiomycetes	Helotiales	Hyaloscyphaceae	Clathrosphaerina	Clathrosphaerina sp.	SH0809998.10FU	litter_saprotroph		11.4	-11.3	1.53	-7.37	0
	Ascomycota	Leotiomycetes	Helotiales	Myxotrichaceae	Oidiodendron	Oidiodendron sp.	SH0945878.10FU	soil_saprotroph	root_endophyte	11.4	-6.2	2.18	-2.84	0.012
	Mortierellomycota	Mortierellomycetes	Mortierellales	Mortierellaceae	Mortierella	Mortierella gemmifera	SH0960556.10FU	soil_saprotroph	root-associated	11.4	-6.3	2.16	-2.92	0.009
	Mortierellomycota	Mortierellomycetes	Mortierellales	Mortierellaceae	Mortierella	Mortierella sp.	SH0867746.10FU	soil_saprotroph	root-associated	11.4	-9.6	2.35	-4.09	0
	Mortierellomycota	Mortierellomycetes	Mortierellales	Mortierellaceae	Mortierella	Mortierella sp.	SH0960676.10FU	soil_saprotroph	root-associated	11.4	-7.9	2.69	-2.93	0.009
	Mortierellomycota	Mortierellomycetes	Mortierellales	Mortierellaceae	Mortierella	u_Mortierella	ASV_219	soil_saprotroph	root-associated	11.4	-8.3	2.47	-3.38	0.002
	Mortierellomycota	Mortierellomycetes	Mortierellales	Mortierellaceae	Linnemannia	u_Linnemannia	ASV_37	soil_saprotroph		11.4	-3.9	1.63	-2.39	0.035
	Ascomycota	Sordariomycetes	Sordariales	Sordariaceae	Neurospora	Neurospora terricola	SH0904979.10FU	unspecified_saprotroph		11.4	-7.7	2.67	-2.89	0.01
	Ascomycota	Sordariomycetes	Coniochaetales	Coniochaetaceae	Coniochaeta	u_Coniochaeta	ASV_80	unspecified_saprotroph	foliar_endophyte	11.4	-23.6	2.53	-9.32	0
	Basidiomycota	Microbotryomycetes	Kriegeriales	Camptobasidiaceae	Camptobasidiaceae_gen_IS	Camptobasidiaceae sp.	SH1022672.10FU	unspecified_saprotroph		11.4	-7.5	2.66	-2.82	0.012
	Basidiomycota	Microbotryomycetes	Kriegeriales	Camptobasidiaceae	Camptobasidiaceae_gen_IS	u_Camptobasidiaceae_gen_IS	ASV_36	unspecified_saprotroph		11.4	-6.1	1.63	-3.74	0.001
	Ascomycota	Sordariomycetes	Hypocreales	Ophiocordycipitaceae	Tolypocladium	u_Tolypocladium	ASV_141	animal_parasite	foliar_endophyte	55	-24.5	2.95	-8.33	0
	Ascomycota	Sordariomycetes	Hypocreales	Ophiocordycipitaceae	Tolypocladium	u_Tolypocladium	ASV_213	animal_parasite	foliar_endophyte	33.7	-23.9	2.71	-8.81	0
	Ascomycota	Sordariomycetes	Hypocreales	Cordycipitaceae	Leptobacillium	Leptobacillium sp.	SH0996575.10FU	animal_parasite	fungal_decomposer	104.5	-10.3	2.27	-4.55	0
	Ascomycota	Sordariomycetes	Hypocreales	Cordycipitaceae	Leptobacillium	u_Leptobacillium	ASV_101	animal_parasite	fungal_decomposer	65.4	-23.3	2.55	-9.12	0
	Ascomycota	Sordariomycetes	Hypocreales	Cordycipitaceae	Leptobacillium	u_Leptobacillium	ASV_215	animal_parasite	fungal_decomposer	30.7	-8.5	2.27	-3.75	0.001
	Ascomycota	Sordariomycetes	Hypocreales	Cordycipitaceae	Leptobacillium	u_Leptobacillium	ASV_75	animal_parasite	fungal_decomposer	101.3	-5.5	2.28	-2.42	0.032
	Ascomycota	Dothideomycetes	Mycosphaerellales	Teratosphaeriaceae	Acrodontium	u_Acrodontium	ASV_170	plant_pathogen	litter_saprotroph	11.4	-9	2.33	-3.85	0.001
	Ascomycota	Dothideomycetes	Pleosporales	Pleosporaceae	Alternaria	Alternaria infectoria	SH0981246.10FU	plant_pathogen	litter_saprotroph	11.4	-6.4	2.62	-2.43	0.032
	Ascomycota	Leotiomycetes	Helotiales	Helotiales_fam_IS	Helotiales_gen_IS	Helotiales sp.	SH0931270.10FU	unknown		11.4	-22.2	2.95	-7.53	0
	Ascomycota	Leotiomycetes	Leotiomycetes_ord_IS	Leotiomycetes_fam_IS	Leotiomycetes_gen_IS	Leotiomycetes sp.	SH0966656.10FU	unknown		11.4	-7.3	1.72	-4.25	0
	Ascomycota	Leotiomycetes	Phacidiales	Phacidiales_fam_IS	Phacidiales_gen_IS	Phacidiales sp.	SH1017003.10FU	unknown		11.4	-4	1.56	-2.59	0.022
	Ascomycota	u_Ascomycota	u_Ascomycota	u_Ascomycota	u_Ascomycota	u_Ascomycota	ASV_187	unknown		11.4	-24.1	2.95	-8.17	0
	Ascomycota	u_Ascomycota	u_Ascomycota	u_Ascomycota	u_Ascomycota	u_Ascomycota	ASV_22	unknown		11.4	-7.5	2.16	-3.46	0.002
	Basidiomycota	Microbotryomycetes	Microbotryomycetes_ord_IS	Microbotryomycetes_fam_IS	Microbotryomycetes_gen_IS	Microbotryomycetes sp.	SH1022636.10FU	unknown		11.4	-7.4	2.11	-3.52	0.001
	Basidiomycota	Microbotryomycetes	Microbotryomycetes_ord_IS	Microbotryomycetes_fam_IS	Microbotryomycetes_gen_IS	u_Microbotryomycetes_gen_IS	ASV_17	unknown		11.4	-8.7	1.58	-5.49	0
	Basidiomycota	Tremellomycetes	Chionasterales	Chionasteraceae	Chionaster	Chionaster nivalis	SH0896782.10FU	unknown		11.4	-6.4	2.85	-2.26	0.046
	Fungi_phy_IS	Fungi_cls_IS	Fungi_ord_IS	Fungi_fam_IS	Fungi_gen_IS	Fungi sp.	SH0919116.10FU	unknown		11.4	-5.2	2.09	-2.5	0.027
	u_Fungi	u_Fungi	u_Fungi	u_Fungi	u_Fungi	u_Fungi	ASV_113	unknown		11.4	-24.5	2.74	-8.93	0
	u_Fungi	u_Fungi	u_Fungi	u_Fungi	u_Fungi	u_Fungi	ASV_76	unknown		11.4	-23.3	2.95	-7.9	0
	u_Fungi	u_Fungi	u_Fungi	u_Fungi	u_Fungi	u_Fungi	ASV_283	unknown		11.4	-23	2.95	-7.8	0
	u_Fungi	u_Fungi	u_Fungi	u_Fungi	u_Fungi	u_Fungi	ASV_183	unknown		11.4	-22.7	2.95	-7.71	0
	u_Fungi	u_Fungi	u_Fungi	u_Fungi	u_Fungi	u_Fungi	ASV_86	unknown		11.4	-10.1	1.59	-6.35	0
	u_Fungi	u_Fungi	u_Fungi	u_Fungi	u_Fungi	u_Fungi	ASV_237	unknown		11.4	-8.3	2.51	-3.3	0.003
Meadow	Ascomycota	Leotiomycetes	Helotiales	Discinellaceae	Gyoerffyella	u_Gyoerffyella	ASV_98	litter_saprotroph	root_endophyte	12.7	6.2	2.2	2.84	0.012
	Ascomycota	Leotiomycetes	Helotiales	Discinellaceae	Gyoerffyella	u_Gyoerffyella	ASV_54	litter_saprotroph	root_endophyte	109.4	6.8	1.48	4.56	0
	Ascomycota	Leotiomycetes	Helotiales	Discinellaceae	Gyoerffyella	u_Gyoerffyella	ASV_71	litter_saprotroph	root_endophyte	84.6	25.6	2.8	9.15	0
	Ascomycota	Leotiomycetes	Helotiales	Helotiaceae	Cudoniella	Cudoniella sp.	SH0996100.10FU	litter_saprotroph	wood_saprotroph	29.1	7.9	2.19	3.62	0.001
	Ascomycota	Leotiomycetes	Helotiales	Hyaloscyphaceae	Hyaloscypha	Hyaloscypha sp.	SH0897709.10FU	litter_saprotroph	wood_saprotroph	29.6	8.2	2.13	3.85	0
	Ascomycota	Leotiomycetes	Helotiales	Hyaloscyphaceae	Hyaloscypha	u_Hyaloscypha	ASV_65	litter_saprotroph	wood_saprotroph	94.6	9.9	2.24	4.4	0
	Ascomycota	Leotiomycetes	Helotiales	Lachnaceae	Lachnum	Lachnum sp.	SH0755101.10FU	litter_saprotroph	wood_saprotroph	9.9	6.6	2.95	2.24	0.047
	Ascomycota	Leotiomycetes	Helotiales	Ploettnerulaceae	Cadophora	Cadophora sp.	SH0861624.10FU	litter_saprotroph	plant_pathogen	68.8	9.4	1.64	5.76	0
	Ascomycota	Archaeorhizomycetes	Archaeorhizomycetales	Archaeorhizomycetaceae	Archaeorhizomyces	Archaeorhizomyces sp.	SH0995646.10FU	soil_saprotroph	root-associated	39.7	8.6	2.32	3.72	0.001
	Ascomycota	Archaeorhizomycetes	Archaeorhizomycetales	Archaeorhizomycetaceae	Archaeorhizomyces	u_Archaeorhizomyces	ASV_274	soil_saprotroph	root-associated	17.6	7.4	2.7	2.76	0.014
	Ascomycota	Eurotiomycetes	Chaetothyriales	Herpotrichiellaceae	Cladophialophora	u_Cladophialophora	ASV_378	soil_saprotroph	root_endophyte_dark_septate	10.9	5.5	2.33	2.36	0.037
	Ascomycota	Eurotiomycetes	Chaetothyriales	Herpotrichiellaceae	Cladophialophora	u_Cladophialophora	ASV_33	soil_saprotroph	root_endophyte_dark_septate	197.9	10.7	1.49	7.19	0
	Ascomycota	Geoglossomycetes	Geoglossales	Geoglossaceae	Sabuloglossum	Sabuloglossum monticola	SH0941373.10FU	soil_saprotroph	unspecified_symbiotroph	1545.9	8.4	1.41	5.97	0
	Ascomycota	Geoglossomycetes	Geoglossales	Geoglossaceae	Geoglossaceae_gen_IS	Geoglossaceae sp.	SH0941374.10FU	soil_saprotroph		53.2	9.4	2.69	3.48	0.002
	Ascomycota	Leotiomycetes	Helotiales	Helotiales_fam_IS	Leohumicola	u_Leohumicola	ASV_143	soil_saprotroph	ericoid_mycorrhizal	11	22.8	2.95	7.74	0
	Ascomycota	Leotiomycetes	Helotiales	Mollisiaceae	Phialocephala	Phialocephala fortinii	SH0858631.10FU	soil_saprotroph	root_endophyte	40.8	7.7	2.02	3.81	0.001
	Ascomycota	Leotiomycetes	Helotiales	Mollisiaceae	Phialocephala	u_Phialocephala	ASV_400	soil_saprotroph	root_endophyte	10.3	6.7	2.49	2.68	0.018
	Basidiomycota	Agaricomycetes	Agaricales	Clavariaceae	Clavaria	Clavaria sp.	SH0980838.10FU	soil_saprotroph	unspecified_symbiotroph	397.3	7	2.09	3.37	0.002
	Basidiomycota	Agaricomycetes	Agaricales	Clavariaceae	Clavaria	u_Clavaria	ASV_55	soil_saprotroph	unspecified_symbiotroph	31.7	7.3	2.46	2.95	0.009
	Basidiomycota	Agaricomycetes	Agaricales	Clavariaceae	Clavaria	u_Clavaria	ASV_139	soil_saprotroph	unspecified_symbiotroph	32.9	24.3	2.74	8.86	0
	Basidiomycota	Agaricomycetes	Agaricales	Clavariaceae	Ramariopsis	Ramariopsis sp.	SH0942515.10FU	soil_saprotroph	unspecified_symbiotroph	14.8	8.2	2.95	2.8	0.013
	Basidiomycota	Agaricomycetes	Agaricales	Hygrophoraceae	Hygrocybe	Hygrocybe salicis-herbaceae	SH0749326.10FU	soil_saprotroph	unspecified_symbiotroph	25.7	7.3	2.95	2.48	0.028
	Basidiomycota	Microbotryomycetes	Leucosporidiales	Leucosporidiaceae	Leucosporidium	Leucosporidium sp.	SH1022686.10FU	soil_saprotroph		18.5	7.5	2.68	2.8	0.013
	Basidiomycota	Tremellomycetes	Filobasidiales	Piskurozymaceae	Solicoccozyma	Solicoccozyma terricola	SH0953900.10FU	soil_saprotroph	epiphyte	65.5	5.2	1.33	3.93	0
	Basidiomycota	Tremellomycetes	Tremellales	Bulleribasidiaceae	Vishniacozyma	Vishniacozyma victoriae	SH0937374.10FU	soil_saprotroph		17.8	7.5	2.46	3.04	0.007
	Mortierellomycota	Mortierellomycetes	Mortierellales	Mortierellaceae	Mortierella	Mortierella longigemmata	SH0960703.10FU	soil_saprotroph	root-associated	29.8	8	2.21	3.6	0.001
	Mortierellomycota	Mortierellomycetes	Mortierellales	Mortierellaceae	Mortierella	Mortierella sp.	SH1019579.10FU	soil_saprotroph	root-associated	13.3	6.1	2.36	2.57	0.023
	Mortierellomycota	Mortierellomycetes	Mortierellales	Mortierellaceae	Mortierella	Mortierella sp.	SH1019582.10FU	soil_saprotroph	root-associated	67.6	9.4	1.65	5.7	0
	Mortierellomycota	Mortierellomycetes	Mortierellales	Mortierellaceae	Mortierella	u_Mortierella	ASV_229	soil_saprotroph	root-associated	27.4	6.4	2.42	2.64	0.019
	Mortierellomycota	Mortierellomycetes	Mortierellales	Mortierellaceae	Mortierella	u_Mortierella	ASV_125	soil_saprotroph	root-associated	37.6	9.8	2.79	3.51	0.002
	Mortierellomycota	Mortierellomycetes	Mortierellales	Mortierellaceae	Podila	Podila humilis	SH0879619.10FU	soil_saprotroph		50.3	5.2	1.62	3.25	0.003
	Ascomycota	Dothideomycetes	Pleosporales	Melanommataceae	Pleotrichocladium	Pleotrichocladium opacum	SH0878735.10FU	wood_saprotroph	soil_saprotroph	61.8	10.4	2.59	4.03	0
	Ascomycota	Leotiomycetes	Helotiales	Gelatinodiscaceae	Neobulgaria	u_Neobulgaria	ASV_150	wood_saprotroph		10.3	6.7	2.69	2.49	0.028
	Ascomycota	Sordariomycetes	Sordariales	Chaetomiaceae	Humicola	u_Humicola	ASV_24	wood_saprotroph		254.2	6.6	1.85	3.59	0.001
	Basidiomycota	Agaricomycetes	Trechisporales	Hydnodontaceae	Luellia	Luellia sp.	SH0993072.10FU	wood_saprotroph		4.5	5.5	2.2	2.5	0.027
	Ascomycota	Leotiomycetes	Helotiales	Pleuroascaceae	Pleuroascus	Pleuroascus sp.	SH0959885.10FU	dung_saprotroph		12.5	7	2.66	2.62	0.021
	Ascomycota	Dothideomycetes	Mycosphaerellales	Teratosphaeriaceae	Monticola	u_Monticola	ASV_147	unspecified_saprotroph	rock-inhabiting	38.9	8.6	2.53	3.4	0.002
	Ascomycota	Eurotiomycetes	Eurotiales	Aspergillaceae	Penicillium	Penicillium burgense	SH1306776.10FU	unspecified_saprotroph	foliar_endophyte	12.4	6.9	2.95	2.36	0.037
	Basidiomycota	Agaricomycetes	Agaricales	Clavariaceae	Clavariaceae_gen_IS	Clavariaceae sp.	SH0942346.10FU	unspecified_saprotroph		9.4	22.6	2.95	7.67	0
	Basidiomycota	Agaricomycetes	Trechisporales	Hydnodontaceae	Hydnodontaceae_gen_IS	u_Hydnodontaceae_gen_IS	ASV_270	unspecified_saprotroph		17.2	7.2	2.55	2.82	0.012
	Ascomycota	Sordariomycetes	Hypocreales	Clavicipitaceae	Pochonia	Pochonia cordycepisociata	SH0954971.10FU	animal_parasite	animal_decomposer	29.6	8.2	2.19	3.75	0.001
	Ascomycota	Sordariomycetes	Hypocreales	Cordycipitaceae	Leptobacillium	u_Leptobacillium	ASV_154	animal_parasite	fungal_decomposer	37.7	8.5	2.35	3.64	0.001
	Ascomycota	Sordariomycetes	Hypocreales	Ophiocordycipitaceae	Tolypocladium	Tolypocladium inflatum	SH0940809.10FU	animal_parasite	foliar_endophyte	326.1	7.7	2.15	3.57	0.001
	Glomeromycota	Archaeosporomycetes	Archaeosporales	Ambisporaceae	Ambispora	Ambispora sp.	SH0737496.10FU	arbuscular_mycorrhizal	root-associated	14.7	7.2	2.66	2.71	0.016
	Glomeromycota	Archaeosporomycetes	Archaeosporales	Ambisporaceae	Ambispora	Ambispora sp.	SH0848043.10FU	arbuscular_mycorrhizal	root-associated	27.1	8.1	2.7	2.99	0.008
	Glomeromycota	Glomeromycetes	Glomerales	Glomeraceae	Glomeraceae_gen_IS	Glomeraceae sp.	SH0744898.10FU	arbuscular_mycorrhizal	root-associated	11.1	6.8	2.95	2.3	0.042
	Ascomycota	Dothideomycetes	Mycosphaerellales	Mycosphaerellaceae	Ramularia	u_Ramularia	ASV_243	plant_pathogen		6	6.9	2.95	2.35	0.038
	Ascomycota	Leotiomycetes	Helotiales	Mollisiaceae	Mollisia	Mollisia cinerea	SH0846104.10FU	plant_pathogen	litter_saprotroph	16.3	7.3	2.28	3.21	0.004
	Ascomycota	Sordariomycetes	Xylariales	Microdochiaceae	Microdochium	Microdochium lycopodinum	SH1275628.10FU	plant_pathogen	foliar_endophyte	7.7	22.3	2.95	7.58	0
	Entorrhizomycota	Entorrhizomycetes	Entorrhizales	Entorrhizaceae	Entorrhiza	Entorrhiza sp.	SH0736653.10FU	plant_pathogen	root-associated	28.4	8.1	2.5	3.26	0.003
	Entorrhizomycota	Entorrhizomycetes	Entorrhizales	Entorrhizaceae	Entorrhiza	u_Entorrhiza	ASV_91	plant_pathogen	root-associated	12.9	23	2.95	7.82	0
	Ascomycota	Leotiomycetes	Helotiales	Hyaloscyphaceae	Meliniomyces	Meliniomyces sp.	SH0735555.10FU	root_endophyte	soil_saprotroph	14.2	6.4	2.55	2.51	0.027
	Basidiomycota	Agaricomycetes	Thelephorales	Thelephoraceae	Tomentella	u_Tomentella	ASV_92	ectomycorrhizal		7.4	22.3	2.95	7.56	0
	Ascomycota	Lecanoromycetes	Acarosporales	Acarosporales_fam_IS	Acarosporales_gen_IS	Acarosporales sp.	SH1010673.10FU	lichenized		21.5	7.7	2.28	3.4	0.002
	Ascomycota	Lecanoromycetes	Acarosporales	Acarosporales_fam_IS	Acarosporales_gen_IS	Acarosporales sp.	SH1010665.10FU	lichenized		9.9	22.7	2.95	7.7	0
	Ascomycota	Ascomycota_cls_IS	Ascomycota_ord_IS	Ascomycota_fam_IS	Ascomycota_gen_IS	Ascomycota sp.	SH0973924.10FU	unknown		71.4	25.4	2.4	10.56	0
	Ascomycota	Dothideomycetes	Mycosphaerellales	Teratosphaeriaceae	Teratosphaeriaceae_gen_IS	u_Teratosphaeriaceae_gen_IS	ASV_144	unknown		13.6	8.1	2.75	2.93	0.009
	Ascomycota	Dothideomycetes	Pleosporales	Pleosporales_fam_IS	Pleosporales_gen_IS	Pleosporales sp.	SH1009995.10FU	unknown		13.5	7.1	2.66	2.66	0.019
	Ascomycota	Eurotiomycetes	Chaetothyriales	Herpotrichiellaceae	Herpotrichiellaceae_gen_IS	u_Herpotrichiellaceae_gen_IS	ASV_159	unknown		13.7	23.1	2.95	7.84	0
	Ascomycota	Eurotiomycetes	Chaetothyriales	Chaetothyriales_fam_IS	Chaetothyriales_gen_IS	u_Chaetothyriales_gen_IS	ASV_169	unknown		27.6	24.1	2.95	8.17	0
	Ascomycota	Leotiomycetes	Helotiales	Helotiales_fam_IS	Helotiales_gen_IS	Helotiales sp.	SH0948461.10FU	unknown		132.9	10.4	2.09	4.96	0
	Ascomycota	Leotiomycetes	Helotiales	Helotiales_fam_IS	Helotiales_gen_IS	Helotiales sp.	SH0970421.10FU	unknown		13.8	23.1	2.95	7.85	0
	Ascomycota	Leotiomycetes	Helotiales	Helotiales_fam_IS	Helotiales_gen_IS	Helotiales sp.	SH0907854.10FU	unknown		35.9	24.4	2.75	8.89	0
	Ascomycota	Leotiomycetes	Helotiales	Helotiales_fam_IS	Helotiales_gen_IS	u_Helotiales_gen_IS	ASV_74	unknown		13.1	6.4	2.59	2.46	0.029
	Ascomycota	Leotiomycetes	Helotiales	Helotiales_fam_IS	Helotiales_gen_IS	u_Helotiales_gen_IS	ASV_70	unknown		96.5	8.3	2.12	3.89	0
	Ascomycota	Leotiomycetes	Helotiales	Helotiales_fam_IS	Helotiales_gen_IS	u_Helotiales_gen_IS	ASV_78	unknown		82.3	9.7	1.68	5.75	0
	Ascomycota	Leotiomycetes	Helotiales	Hyaloscyphaceae	Hyaloscyphaceae_gen_IS	u_Hyaloscyphaceae_gen_IS	ASV_191	unknown		33.7	8.4	2.04	4.1	0
	Ascomycota	Leotiomycetes	Leotiales	Leotiales_fam_IS	Leotiales_gen_IS	Leotiales sp.	SH0966633.10FU	unknown		338.8	5.9	2.32	2.54	0.025
	Ascomycota	Leotiomycetes	Leotiales	Tympanidaceae	Tympanidaceae_gen_IS	Tympanidaceae sp.	SH0945435.10FU	unknown		91.6	6.4	2.78	2.3	0.043
	Ascomycota	Leotiomycetes	Leotiales	Tympanidaceae	Tympanidaceae_gen_IS	Tympanidaceae sp.	SH0945159.10FU	unknown		77.9	9.1	1.69	5.39	0
	Ascomycota	Leotiomycetes	Leotiales	Tympanidaceae	Tympanidaceae_gen_IS	Tympanidaceae sp.	SH0945280.10FU	unknown		151.6	10.1	1.96	5.15	0
	Ascomycota	Leotiomycetes	Leotiales	Tympanidaceae	Tympanidaceae_gen_IS	u_Tympanidaceae_gen_IS	ASV_66	unknown		21.3	23.7	2.74	8.66	0
	Ascomycota	Leotiomycetes	Leotiomycetes_ord_IS	Leotiomycetes_fam_IS	Leotiomycetes_gen_IS	Leotiomycetes sp.	SH0945478.10FU	unknown		27.1	8.1	2.32	3.48	0.002
	Ascomycota	Leotiomycetes	Leotiomycetes_ord_IS	Leotiomycetes_fam_IS	Leotiomycetes_gen_IS	u_Leotiomycetes_gen_IS	ASV_60	unknown		35.3	8.7	2.95	2.96	0.008
	Ascomycota	Leotiomycetes	Leotiomycetes_ord_IS	Leotiomycetes_fam_IS	Leotiomycetes_gen_IS	u_Leotiomycetes_gen_IS	ASV_18	unknown		344.2	9.6	1.98	4.84	0
	Ascomycota	Leotiomycetes	Leotiomycetes_ord_IS	Leotiomycetes_fam_IS	Leotiomycetes_gen_IS	u_Leotiomycetes_gen_IS	ASV_35	unknown		62.9	10.5	2.95	3.56	0.001
	Ascomycota	Orbiliomycetes	Orbiliales	Orbiliales_fam_IS	Orbiliales_gen_IS	u_Orbiliales_gen_IS	ASV_126	unknown		51.2	24.9	2.75	9.06	0
	Ascomycota	Pezizomycotina_cls_IS	Pezizomycotina_ord_IS	Pezizomycotina_fam_IS	Pezizomycotina_gen_IS	Pezizomycotina sp.	SH0755076.10FU	unknown		14.4	7.2	2.68	2.67	0.018
	Ascomycota	Pezizomycotina_cls_IS	Pezizomycotina_ord_IS	Pezizomycotina_fam_IS	Pezizomycotina_gen_IS	Pezizomycotina sp.	SH0945731.10FU	unknown		120	10.2	1.83	5.59	0
	Ascomycota	Pezizomycotina_cls_IS	Pezizomycotina_ord_IS	Pezizomycotina_fam_IS	Pezizomycotina_gen_IS	Pezizomycotina sp.	SH0755073.10FU	unknown		9.7	22.6	2.95	7.68	0
	Ascomycota	Pezizomycotina_cls_IS	Pezizomycotina_ord_IS	Pezizomycotina_fam_IS	Pezizomycotina_gen_IS	Pezizomycotina sp.	SH0945723.10FU	unknown		94.3	25.7	2.58	9.99	0
	Ascomycota	Sordariomycetes	Sordariales	Sordariales_fam_IS	Sordariales_gen_IS	Sordariales sp.	SH0993089.10FU	unknown		27.1	8.1	1.74	4.65	0
	Ascomycota	Sordariomycetes	Sordariales	Sordariales_fam_IS	Sordariales_gen_IS	u_Sordariales_gen_IS	ASV_530	unknown		6.9	6.1	2.63	2.32	0.04
	Ascomycota	Sordariomycetes	Sordariomycetes_ord_IS	Sordariomycetes_fam_IS	Sordariomycetes_gen_IS	Sordariomycetes sp.	SH0818467.10FU	unknown		248.4	26.5	2.4	11.04	0
	Ascomycota	u_Ascomycota	u_Ascomycota	u_Ascomycota	u_Ascomycota	u_Ascomycota	ASV_276	unknown		18.8	7.5	2.49	3.03	0.007
	Ascomycota	u_Ascomycota	u_Ascomycota	u_Ascomycota	u_Ascomycota	u_Ascomycota	ASV_249	unknown		21.7	7.8	2.49	3.12	0.005
	Ascomycota	u_Ascomycota	u_Ascomycota	u_Ascomycota	u_Ascomycota	u_Ascomycota	ASV_196	unknown		24	8.9	2.76	3.23	0.004
	Ascomycota	u_Ascomycota	u_Ascomycota	u_Ascomycota	u_Ascomycota	u_Ascomycota	ASV_322	unknown		8.4	22.4	2.95	7.61	0
	Ascomycota	u_Ascomycota	u_Ascomycota	u_Ascomycota	u_Ascomycota	u_Ascomycota	ASV_282	unknown		8.4	22.4	2.95	7.62	0
	Basidiomycota	Agaricomycetes	Agaricales	Agaricales_fam_IS	Agaricales_gen_IS	u_Agaricales_gen_IS	ASV_121	unknown		11.1	7.2	2.95	2.44	0.031
	Basidiomycota	Agaricomycetes	GS29	GS29_fam_IS	GS29_gen_IS	GS29 sp.	SH0736840.10FU	unknown		34.7	8.4	2.09	4.03	0
	Fungi_phy_IS	Fungi_cls_IS	Fungi_ord_IS	Fungi_fam_IS	Fungi_gen_IS	Fungi sp.	SH0940589.10FU	unknown		4.7	5.5	2.19	2.52	0.026
	Fungi_phy_IS	Fungi_cls_IS	Fungi_ord_IS	Fungi_fam_IS	Fungi_gen_IS	Fungi sp.	ASV_160	unknown		30.9	8.3	2.5	3.3	0.003
	Chytridiomycota	Chytridiomycota_cls_IS	Chytridiomycota_ord_IS	Chytridiomycota_fam_IS	Chytridiomycota_gen_IS	Chytridiomycota sp.	SH0988265.10FU	unknown		7.2	6.2	2.64	2.34	0.039
	Rozellomycota	Rozellomycotina_cls_IS	GS11	GS11_fam_IS	GS11_gen_IS	u_GS11_gen_IS	ASV_321	unknown		14.7	23.2	2.95	7.88	0
	u_Fungi	u_Fungi	u_Fungi	u_Fungi	u_Fungi	u_Fungi	ASV_503	unknown		7.3	6.2	2.03	3.04	0.007
	u_Fungi	u_Fungi	u_Fungi	u_Fungi	u_Fungi	u_Fungi	ASV_180	unknown		29.3	8.2	2.28	3.58	0.001
	u_Fungi	u_Fungi	u_Fungi	u_Fungi	u_Fungi	u_Fungi	ASV_58	unknown		15.2	23.3	2.95	7.9	0
	Ascomycota	Dothideomycetes	Mycosphaerellales	Extremaceae	Paradevriesia	u_Paradevriesia	ASV_137	unknown		9.4	22.6	2.95	7.67	0
	Ascomycota	Dothideomycetes	Mycosphaerellales	Extremaceae	Paradevriesia	u_Paradevriesia	ASV_204	unknown		21.9	23.7	2.95	8.06	0

## Sheet: S9_indexes
Table S9. Alpha diversity indices (mean ± SD). Includes applied data transformations, intraclass correlation coefficient (ICC) for the catchment random effect, and p-values for the soil type fixed effect
Catchment		LA		PU		VH		VW		Data transformation	ICC (catchment)	Soil type effect p-value
Soil type		meadow	scree	meadow	scree	meadow	scree	meadow	scree
Bacteria Chao1	ASV	747 ± 12	661 ± 33	760 ± 42	715 ± 27	703 ± 6	701 ± 24	699 ± 73	639 ± 88	-	0.137	0.020
Bacteria Shannon		6.03 ± 0.07	5.76 ± 0.07	6.04 ± 0.08	5.77 ± 0.01	5.97 ± 0.03	5.65 ± 0.19	5.92 ± 0.19	5.51 ± 0.37	-	0.101	< 0.001
Fungi Chao1	SH/ASV	173 ± 12	96 ± 13	175 ± 20	102 ± 15	197 ± 21	84 ± 26	131 ± 29	75 ± 28	-	0.306	< 0.001
Fungi Shannon		3.81 ± 0.04	3.51 ± 0.18	3.86 ± 0.21	2.97 ± 0.87	3.21 ± 0.4	3.34 ± 0.43	3.18 ± 0.97	3.28 ± 0.5	-	<0.01	< 0.001
